# Supplementary material for: 3,6,9,16,19,22-Hexaaza­tricyclo­[22.2.2.211,14]­triaconta-1(27),11 (30),12,14(29),24(28),25-hexa­ene hexa­kis(p-toluene­sulfonate) dihydrate
Source: Acta Crystallogr Sect E Struct Rep Online. 2009 Sep 9;65(Pt 10):o2405–6. doi: 10.1107/S1600536809035648 (PMC2822386; doi:10.1107/S1600536809035648)
Supplement: Supplementary file 2 [file e-65-o2405-Isup2.hkl]

# 
# h,k,l, Fc-squared, Fo-squared, sigma(Fo-squared) and status flag 
# 
data_I
_shelx_title ' JAMISCA_I' 
_shelx_refln_list_code          4 
_shelx_F_calc_maximum      160.02 
_exptl_crystal_F_000       784.00 
_reflns_d_resolution_high  0.8027 
 
loop_ 
 _symmetry_equiv_pos_as_xyz 
 'x, y, z' 
 '-x, -y, -z' 
 
_cell_length_a    11.5130 
_cell_length_b    12.6390 
_cell_length_c    13.5560 
_cell_angle_alpha  78.578 
_cell_angle_beta   71.880 
_cell_angle_gamma  89.300 
 
_shelx_F_squared_multiplier     1.000 
 
loop_ 
 _refln_index_h 
 _refln_index_k 
 _refln_index_l 
 _refln_F_squared_calc 
 _refln_F_squared_meas 
 _refln_F_squared_sigma 
 _refln_observed_status 
   2   0   0     3887.16     4088.13     57.96 o 
   3   0   0    20033.95    20159.41    256.13 o 
   4   0   0     1100.31     1113.74     27.68 o 
   5   0   0       86.92      112.54     17.00 o 
   6   0   0     4815.21     4984.46     89.53 o 
   7   0   0      135.49      192.71     61.77 o 
   8   0   0      405.48      450.28     28.24 o 
   9   0   0     1896.00     1949.71     52.69 o 
  10   0   0      528.87      431.63     54.13 o 
  11   0   0      814.96     1076.48     85.22 o 
  12   0   0      211.58      228.73    175.40 o 
  13   0   0      331.67      183.14    118.46 o 
 -13   1   0       20.70     -121.71    209.38 o 
 -12   1   0      286.60      315.31    137.08 o 
 -11   1   0      182.00      232.36     51.90 o 
 -10   1   0       20.77       31.01     40.27 o 
  -9   1   0      213.97      241.25     27.63 o 
  -8   1   0      697.33      740.37     33.26 o 
  -7   1   0      194.92      200.80     36.55 o 
  -6   1   0     3222.20     3431.58     59.10 o 
  -5   1   0     5126.65     4861.48     77.85 o 
  -4   1   0      269.92      255.98     22.67 o 
  -3   1   0     9347.38     9273.43    123.98 o 
  -2   1   0       12.10       22.33     13.88 o 
   2   1   0     3201.81     3049.28     50.00 o 
   3   1   0     1866.65     1786.61     66.79 o 
   4   1   0      421.36      451.19     25.23 o 
   5   1   0     2423.08     2763.41     52.97 o 
   6   1   0       29.77       41.08     17.00 o 
   7   1   0        1.90      -20.24     21.05 o 
   8   1   0      487.97      407.29     32.26 o 
   9   1   0      709.70      720.84     34.06 o 
  10   1   0       12.81       11.39     67.72 o 
  11   1   0      124.27      100.62    150.17 o 
  12   1   0       44.10       58.27     93.59 o 
  13   1   0       95.97       32.24    113.05 o 
 -13   2   0        0.42      -69.81    166.60 o 
 -12   2   0        5.08     -112.67    114.46 o 
 -11   2   0     1645.63     1674.44     81.35 o 
 -10   2   0      748.17      859.93    127.27 o 
  -9   2   0      158.59      175.21     28.06 o 
  -8   2   0     1288.49     1295.57     41.65 o 
  -7   2   0      375.87      401.31     23.65 o 
  -6   2   0       15.04       22.74     16.22 o 
  -5   2   0       16.40      -16.19     21.05 o 
  -4   2   0      898.91      989.69     30.92 o 
  -3   2   0     1113.04     1179.81     28.77 o 
  -2   2   0     9551.53     9130.07    132.23 o 
  -1   2   0     8169.68     7684.51    122.63 o 
   0   2   0     2188.54     1679.36     85.85 o 
   1   2   0       62.87       92.20      9.64 o 
   2   2   0     5895.73     5654.11     79.41 o 
   3   2   0      505.62      471.67     27.79 o 
   4   2   0      429.55      465.30     22.59 o 
   5   2   0      734.46      841.80     61.53 o 
   6   2   0       77.74       48.66     14.58 o 
   7   2   0        9.75      -14.85     14.85 o 
   8   2   0       52.42       49.87     28.33 o 
   9   2   0      274.49      301.32     90.96 o 
  10   2   0      670.22      637.26     77.46 o 
  11   2   0      272.81      293.12     59.61 o 
  12   2   0       22.34       48.14    104.82 o 
  13   2   0       21.21      119.83    112.93 o 
 -13   3   0      122.53      231.21    226.67 o 
 -12   3   0      237.94      145.37    238.02 o 
 -11   3   0       40.11      -13.65     35.54 o 
 -10   3   0      348.94      432.43     38.72 o 
  -9   3   0      203.33      205.28     31.45 o 
  -8   3   0       23.91       30.63     17.56 o 
  -7   3   0      442.71      451.19     25.79 o 
  -6   3   0        1.86       -5.53     16.22 o 
  -5   3   0      249.29      266.96     20.84 o 
  -4   3   0      115.17       84.44     17.29 o 
  -3   3   0       37.61       31.29     13.31 o 
  -2   3   0    16413.84    15977.90    251.86 o 
  -1   3   0     8526.59     8177.60    185.16 o 
   0   3   0     3362.89     3349.47     87.57 o 
   1   3   0     1853.55     1763.06     69.09 o 
   2   3   0     5827.18     5505.35     86.08 o 
   3   3   0      326.68      346.77     17.43 o 
   4   3   0        3.70       14.17     16.03 o 
   5   3   0       78.37       78.77     16.03 o 
   6   3   0      608.31      606.96     31.75 o 
   7   3   0      962.94      936.90     35.40 o 
   8   3   0      516.20      565.30     51.02 o 
   9   3   0     1887.05     1969.27    104.66 o 
  10   3   0        2.51       31.97     50.50 o 
  11   3   0      551.10      489.88     87.54 o 
  12   3   0        1.39      -61.06    135.71 o 
  13   3   0       23.79       44.18    110.50 o 
 -13   4   0        0.70      237.99    176.80 o 
 -12   4   0       11.26      -35.06    118.94 o 
 -11   4   0      108.44      100.34     49.36 o 
 -10   4   0      233.84      218.30     45.81 o 
  -9   4   0      268.15      277.08     35.95 o 
  -8   4   0     1219.46     1291.28     47.93 o 
  -7   4   0     1785.94     1730.87     52.66 o 
  -6   4   0      493.22      528.29     28.02 o 
  -5   4   0       51.86       46.10     39.38 o 
  -4   4   0      212.84      256.67     21.94 o 
  -3   4   0     1183.04     1193.36     60.43 o 
  -2   4   0     1906.65     1842.78     49.74 o 
  -1   4   0      865.28      828.84     30.11 o 
   0   4   0      175.87      154.71     45.06 o 
   1   4   0     5653.61     5757.25     90.98 o 
   2   4   0      552.50      567.56     25.23 o 
   3   4   0      921.01     1005.17     30.92 o 
   4   4   0      186.99      197.91     17.02 o 
   5   4   0      222.14      219.90     18.44 o 
   6   4   0       85.76      103.94     70.55 o 
   7   4   0       18.36       38.48     21.65 o 
   8   4   0       66.65      108.95     20.62 o 
   9   4   0        7.39       22.44     31.45 o 
  10   4   0      500.41      563.62     70.38 o 
  11   4   0        9.34       -1.27     71.21 o 
  12   4   0        8.03      -52.60     80.60 o 
 -12   5   0       52.84       -1.64    175.38 o 
 -11   5   0      438.84      424.97     96.64 o 
 -10   5   0       12.49       14.86     46.22 o 
  -9   5   0     1265.92     1291.77     59.09 o 
  -8   5   0       10.13       36.88     32.18 o 
  -7   5   0        6.83       48.07     25.90 o 
  -6   5   0       41.97       54.52     23.84 o 
  -5   5   0      144.98      102.78     28.62 o 
  -4   5   0      193.99      206.94     45.91 o 
  -3   5   0       51.87       15.11     25.34 o 
  -2   5   0      496.04      494.37     31.83 o 
  -1   5   0      435.73      436.53     30.71 o 
   0   5   0     4884.12     4881.55    106.39 o 
   1   5   0     2675.63     2682.32     52.03 o 
   2   5   0      104.52      136.01     21.62 o 
   3   5   0      455.50      403.60     47.90 o 
   4   5   0      683.10      633.06     46.78 o 
   5   5   0       85.33       67.20     23.06 o 
   6   5   0      160.26      114.81     24.46 o 
   7   5   0        6.61       10.57     27.49 o 
   8   5   0       61.63       85.93     50.72 o 
   9   5   0        1.96      -59.54     59.54 o 
  10   5   0      119.19      262.85     71.72 o 
  11   5   0       35.79       76.50     80.14 o 
  12   5   0       14.24       96.05    124.10 o 
 -12   6   0      130.17      222.74    135.65 o 
 -11   6   0       16.43       32.91     62.21 o 
 -10   6   0       28.46      159.65     74.75 o 
  -9   6   0       14.07      -45.37     45.37 o 
  -8   6   0        5.63       17.06     42.22 o 
  -7   6   0      260.08      249.94     32.06 o 
  -6   6   0       16.14      -24.40     25.97 o 
  -5   6   0      302.97      357.08     31.32 o 
  -4   6   0      406.15      368.45     30.43 o 
  -3   6   0       38.72       43.08     36.83 o 
  -2   6   0      413.85      429.67     31.87 o 
  -1   6   0     1097.08     1076.45     51.91 o 
   0   6   0      642.71      576.89     34.47 o 
   1   6   0      551.07      570.06     24.95 o 
   2   6   0      623.36      702.44     70.59 o 
   3   6   0       64.22       26.19     17.70 o 
   4   6   0       86.16       84.21     21.86 o 
   5   6   0        6.23        5.67     28.05 o 
   6   6   0      296.68      268.99     34.27 o 
   7   6   0       86.32      163.93     48.17 o 
   8   6   0      329.41      369.48     46.77 o 
   9   6   0      401.54      460.04     71.85 o 
  10   6   0       21.94       50.46     77.69 o 
  11   6   0       52.68        1.66    108.27 o 
  12   6   0      312.66      479.05    126.66 o 
 -12   7   0      207.08      -36.70    123.87 o 
 -11   7   0      360.64      499.87    100.88 o 
 -10   7   0       70.06       69.38     68.41 o 
  -9   7   0      208.09      302.52     72.09 o 
  -8   7   0      469.67      287.72     60.10 o 
  -7   7   0        3.03      -34.05     34.05 o 
  -6   7   0      331.22      323.93     37.61 o 
  -5   7   0        9.94       15.36     24.11 o 
  -4   7   0      135.46      157.70     28.65 o 
  -3   7   0     1140.94     1078.97     47.14 o 
  -2   7   0       79.08       47.00     33.88 o 
  -1   7   0      596.85      582.95     35.84 o 
   0   7   0     2385.28     2545.31     69.86 o 
   1   7   0        0.87        4.38     16.06 o 
   2   7   0       21.88       16.15     27.49 o 
   3   7   0       26.45       13.52     23.47 o 
   4   7   0       88.10      102.33     45.05 o 
   5   7   0        7.77       44.98     25.78 o 
   6   7   0      131.46       82.09     50.72 o 
   7   7   0     1671.36     1814.52     62.71 o 
   8   7   0        7.62      -61.11     61.11 o 
   9   7   0       44.82       49.87     68.00 o 
  10   7   0      488.35      623.19     91.78 o 
  11   7   0      196.43      237.22    164.91 o 
 -11   8   0      225.40      148.35     75.95 o 
 -10   8   0       20.64       26.68     73.74 o 
  -9   8   0       23.78       31.17     85.00 o 
  -8   8   0        0.01       -8.55     44.07 o 
  -7   8   0      167.69      243.94     54.24 o 
  -6   8   0      401.30      352.59     43.68 o 
  -5   8   0       11.91       46.82     29.61 o 
  -4   8   0       10.63       -0.79     29.76 o 
  -3   8   0       61.25       59.58     45.33 o 
  -2   8   0       80.44      110.05     29.45 o 
  -1   8   0      150.65      179.04     58.94 o 
   0   8   0      628.54      598.77     51.45 o 
   1   8   0      342.67      319.34     53.85 o 
   2   8   0        3.47        0.03     30.87 o 
   3   8   0      344.98      341.89     40.75 o 
   4   8   0       36.77       83.07     76.22 o 
   5   8   0       68.04       62.20     31.17 o 
   6   8   0      560.88      624.76     42.36 o 
   7   8   0      388.30      337.28     47.72 o 
   8   8   0       13.03      113.54     65.02 o 
   9   8   0      347.30      491.50     84.96 o 
  10   8   0        0.05       22.86     90.66 o 
  11   8   0        9.77      226.66    165.46 o 
 -11   9   0      101.21       40.12    198.34 o 
 -10   9   0        5.86      -38.86     79.09 o 
  -9   9   0       71.25      157.54     84.03 o 
  -8   9   0      395.00      399.44     94.73 o 
  -7   9   0      371.26      379.26     69.86 o 
  -6   9   0      341.75      429.66     60.36 o 
  -5   9   0       85.86       53.41     51.15 o 
  -4   9   0      114.14      232.70     59.79 o 
  -3   9   0       61.31       16.31     37.67 o 
  -2   9   0        0.18       30.58     53.55 o 
  -1   9   0       22.55       71.31     45.33 o 
   0   9   0      417.68      472.30    157.58 o 
   1   9   0     3469.21     3470.40    136.32 o 
   2   9   0        0.01      -37.07     37.84 o 
   3   9   0      717.99      764.07     62.79 o 
   4   9   0     1489.40     1376.49    131.87 o 
   5   9   0        4.42        2.55     43.94 o 
   6   9   0        1.42      -39.47     39.47 o 
   7   9   0      472.53      665.89    109.39 o 
   8   9   0       24.75      -33.55     81.69 o 
   9   9   0      139.25      272.73     99.40 o 
  10   9   0      852.92      485.44    138.49 o 
 -10  10   0      116.25      -67.49     95.22 o 
  -9  10   0       67.70       34.87     86.27 o 
  -8  10   0      392.40      463.57    215.09 o 
  -7  10   0       13.91      -22.40     59.86 o 
  -6  10   0        5.40       46.91     52.03 o 
  -5  10   0      873.35      897.35     68.13 o 
  -4  10   0        3.57      -47.11     90.38 o 
  -3  10   0      714.79      688.02     73.00 o 
  -2  10   0     4786.93     4557.66    287.59 o 
  -1  10   0       39.24       75.04     48.62 o 
   0  10   0      701.74      672.89    114.23 o 
   1  10   0     2086.34     2123.00    106.41 o 
   2  10   0       15.84      112.53    130.62 o 
   3  10   0      433.60      414.69     65.27 o 
   4  10   0     2727.75     2784.92    117.99 o 
   5  10   0      270.95      272.72     62.77 o 
   6  10   0      241.96      162.23     64.00 o 
   7  10   0       20.21       -4.21     83.15 o 
   8  10   0        2.00      -41.33     93.67 o 
   9  10   0       25.49       22.67    163.77 o 
  -9  11   0       26.00      163.77    113.90 o 
  -8  11   0      351.14      187.59    111.23 o 
  -7  11   0     1479.28     1911.10    481.16 o 
  -6  11   0      563.94      742.72    126.01 o 
  -5  11   0        7.53       17.81    153.28 o 
  -4  11   0      343.52      258.22     60.51 o 
  -3  11   0      116.53      209.53    116.74 o 
  -2  11   0       12.60      -26.48     62.33 o 
  -1  11   0     1686.90     1828.70    114.05 o 
   0  11   0     1236.05     1256.97     95.87 o 
   1  11   0        0.89       37.89     65.99 o 
   2  11   0      180.54      199.87     64.17 o 
   3  11   0       78.11       86.59     67.26 o 
   4  11   0      127.75      387.05     90.37 o 
   5  11   0       96.82      145.18     70.27 o 
   6  11   0      143.56      255.37     85.29 o 
   7  11   0       44.09       39.28    113.49 o 
   8  11   0      107.39      -73.67    119.00 o 
  -8  12   0      133.75      188.31    103.78 o 
  -7  12   0       21.99       85.03     98.75 o 
  -6  12   0      216.21      -25.62     87.71 o 
  -5  12   0        1.73       29.83     82.28 o 
  -4  12   0        0.08       -2.27     57.03 o 
  -3  12   0      202.29      263.88     94.92 o 
  -2  12   0      172.39      115.25     65.26 o 
  -1  12   0       72.11      118.32    138.84 o 
   0  12   0       50.88       37.02     63.07 o 
   1  12   0      136.27      110.33     92.22 o 
   2  12   0       95.39      181.66     91.01 o 
   3  12   0       32.64       29.49     70.43 o 
   4  12   0      139.11       13.95     99.22 o 
   5  12   0       57.56       17.48     79.64 o 
   6  12   0        1.20       -8.59     78.58 o 
   7  12   0       12.58      -24.50     94.06 o 
  -7  13   0      154.02      237.34    111.50 o 
  -6  13   0      124.09      135.31    129.77 o 
  -5  13   0      262.48      299.71    141.11 o 
  -4  13   0        9.48       34.28     67.72 o 
  -3  13   0      145.75      115.25    106.03 o 
  -2  13   0      189.69      188.77     97.36 o 
  -1  13   0       14.42      -31.49     62.29 o 
   0  13   0      114.94      101.89     71.65 o 
   1  13   0       63.10      167.18     83.55 o 
   2  13   0        0.78       78.76    101.43 o 
   3  13   0      166.91      -76.82     87.20 o 
   4  13   0      290.71      361.05    102.58 o 
   5  13   0        0.18     -101.81    101.81 o 
   6  13   0      543.03      495.50    162.44 o 
  -6  14   0       69.74      136.00    170.57 o 
  -5  14   0      128.31      180.39    212.51 o 
  -4  14   0       22.53      159.92    127.78 o 
  -3  14   0      168.73      335.48     96.57 o 
  -2  14   0       30.55      108.24     90.76 o 
  -1  14   0      183.88       76.05     76.87 o 
   0  14   0       17.33      -47.92    104.27 o 
   1  14   0       73.10      133.69     90.48 o 
   2  14   0        0.06      -43.00     77.38 o 
   3  14   0       54.95       62.33    181.90 o 
   4  14   0       92.65      -14.57    215.62 o 
  -3  15   0        3.69      -57.95    138.55 o 
  -2  15   0        2.48      -29.49    260.66 o 
  -1  15   0       66.55      184.46     94.63 o 
   0  15   0       35.32      -88.31    153.28 o 
   1  15   0       13.96      215.33    170.00 o 
   2  15   0        9.16       61.79     99.16 o 
   0 -15   1        0.01      -88.67    102.85 o 
   1 -15   1       25.72       67.55    218.16 o 
   2 -15   1      160.18       66.44    238.30 o 
  -4 -14   1       74.39      136.00    124.67 o 
  -3 -14   1       78.32      -65.57    115.76 o 
  -2 -14   1      450.60      521.39     97.77 o 
  -1 -14   1       74.36      149.17     86.47 o 
   0 -14   1      127.68      189.78     89.31 o 
   1 -14   1       10.40       58.52    115.60 o 
   2 -14   1       14.55      221.47    210.51 o 
   3 -14   1       44.12      -23.35    115.88 o 
   4 -14   1        5.55      -30.08    113.95 o 
   5 -14   1        6.24      -22.67    151.86 o 
   6 -14   1      184.88       40.24    147.34 o 
  -5 -13   1       59.23      -56.49     92.98 o 
  -4 -13   1        0.69      -30.47    161.50 o 
  -3 -13   1        0.24       -0.21     72.53 o 
  -2 -13   1      598.15      626.31    141.70 o 
  -1 -13   1        0.67       96.62    160.93 o 
   0 -13   1       86.43        7.65     54.33 o 
   1 -13   1      153.78      225.93    121.56 o 
   2 -13   1      188.54      251.65    166.33 o 
   3 -13   1        1.92       29.19    121.83 o 
   4 -13   1      584.58      910.72    130.74 o 
   5 -13   1       52.57      -78.77    107.10 o 
   6 -13   1      495.03      741.72    155.58 o 
   7 -13   1       35.48      -68.57    153.57 o 
  -7 -12   1       58.55       48.79    164.62 o 
  -6 -12   1       47.47     -113.58    147.62 o 
  -5 -12   1       42.36       59.57     79.74 o 
  -4 -12   1        0.08      115.09     78.36 o 
  -3 -12   1       90.50      178.05     89.42 o 
  -2 -12   1       22.49      -64.38     64.77 o 
  -1 -12   1      533.05      642.27     88.17 o 
   0 -12   1      215.01      246.14     88.09 o 
   1 -12   1       10.79      -89.29     89.29 o 
   2 -12   1      152.38      -25.45     68.54 o 
   3 -12   1        2.66       -9.83     54.20 o 
   4 -12   1        8.70       74.97     70.25 o 
   5 -12   1        4.38      -44.98    130.33 o 
   6 -12   1      156.19      202.15     80.25 o 
   7 -12   1        0.03      -62.33     90.66 o 
   8 -12   1        2.98      222.80    108.83 o 
  -8 -11   1      114.27      187.57    125.80 o 
  -7 -11   1      283.24       50.89     93.94 o 
  -6 -11   1        2.96      -20.88     90.39 o 
  -5 -11   1       20.75       92.88     91.31 o 
  -4 -11   1       11.34       -6.73     54.10 o 
  -3 -11   1      213.54      208.21     73.45 o 
  -2 -11   1       21.74      132.08     73.32 o 
  -1 -11   1      153.20      135.07     67.72 o 
   0 -11   1       46.70      174.10     67.72 o 
   1 -11   1      123.73      207.87    107.39 o 
   2 -11   1        7.08        7.08     59.50 o 
   3 -11   1       61.30       32.70     52.03 o 
   4 -11   1        4.81        6.63    101.71 o 
   5 -11   1        0.02      -53.88     60.48 o 
   6 -11   1       46.30       56.16     57.17 o 
   7 -11   1       64.49      230.32     90.21 o 
   8 -11   1       41.83       11.36     92.96 o 
   9 -11   1      190.90      270.72    127.51 o 
  10 -11   1      158.56     -214.21    214.21 o 
  -9 -10   1      123.81      215.34    159.24 o 
  -8 -10   1       33.72      299.04    138.04 o 
  -7 -10   1      105.21      147.57    111.39 o 
  -6 -10   1        0.22       60.14     88.11 o 
  -5 -10   1      298.38      312.92    107.96 o 
  -4 -10   1       15.63       25.35     68.23 o 
  -3 -10   1        1.47      -15.65     49.42 o 
  -2 -10   1      186.04      206.59     96.63 o 
  -1 -10   1       25.71       14.47     57.05 o 
   0 -10   1      122.12      157.23    110.79 o 
   1 -10   1       55.24      111.80     82.17 o 
   2 -10   1        1.83      -14.55     45.04 o 
   3 -10   1       82.26       30.88     71.12 o 
   4 -10   1     1189.25     1275.86    122.48 o 
   5 -10   1      408.94      479.59     58.37 o 
   6 -10   1      232.21      261.23     57.42 o 
   7 -10   1      232.68      288.17     79.34 o 
   8 -10   1        4.69       56.14     99.82 o 
   9 -10   1       55.04      232.51     79.33 o 
  10 -10   1      483.77      499.67    115.23 o 
  -9  -9   1        3.00     -127.40    166.60 o 
  -8  -9   1      442.96      352.45    107.58 o 
  -7  -9   1       45.12        8.75     47.97 o 
  -6  -9   1      531.85      600.11     64.73 o 
  -5  -9   1       45.59      -30.25     46.06 o 
  -4  -9   1      332.95      335.03     60.64 o 
  -3  -9   1       17.87       35.94     37.84 o 
  -2  -9   1      522.09      534.88     86.16 o 
  -1  -9   1     3491.92     3682.86    124.86 o 
   0  -9   1      324.78      261.67     79.63 o 
   1  -9   1       94.56       43.16     49.60 o 
   2  -9   1      161.16       78.25     45.72 o 
   3  -9   1       79.47      149.36     51.53 o 
   4  -9   1      131.47      157.60     45.81 o 
   5  -9   1      401.17      397.65     60.08 o 
   6  -9   1       99.14      141.69     42.27 o 
   7  -9   1      186.51      155.35     62.06 o 
   8  -9   1       86.00       44.50    169.72 o 
   9  -9   1        7.24       21.19     70.55 o 
  10  -9   1      278.44      286.50    305.18 o 
  11  -9   1        1.80       25.04    119.73 o 
 -10  -8   1      222.70       97.16     88.97 o 
  -9  -8   1        5.63      -54.28     70.83 o 
  -8  -8   1        9.83       60.68    121.55 o 
  -7  -8   1     1018.95     1167.97     93.86 o 
  -6  -8   1      118.15      196.17     36.36 o 
  -5  -8   1      113.85      121.68     42.13 o 
  -4  -8   1       30.25       79.30     33.95 o 
  -3  -8   1       12.53      -11.78     67.72 o 
  -2  -8   1     1161.01     1037.34    117.40 o 
  -1  -8   1      309.95      290.66     33.56 o 
   0  -8   1       48.21       85.60     36.55 o 
   1  -8   1     1124.55     1045.26     83.09 o 
   2  -8   1      717.35      648.99     57.08 o 
   3  -8   1      359.05      323.20     52.50 o 
   4  -8   1        0.25        3.38     34.05 o 
   5  -8   1      227.19      198.90     37.53 o 
   6  -8   1      127.75      136.44     47.33 o 
   7  -8   1       89.17      141.63     49.74 o 
   8  -8   1        0.38      -22.13     43.68 o 
   9  -8   1        0.92       22.67     85.00 o 
  10  -8   1       18.64      -25.69     72.35 o 
  11  -8   1        0.01       43.86    241.11 o 
  12  -8   1        1.62      238.00    181.33 o 
 -11  -7   1      381.78      533.88    102.80 o 
 -10  -7   1        8.59       35.20    118.71 o 
  -9  -7   1      111.74      181.48     89.48 o 
  -8  -7   1      348.23      262.25     83.03 o 
  -7  -7   1       66.13       13.99     33.12 o 
  -6  -7   1       65.86       62.25     28.25 o 
  -5  -7   1      141.26      177.96     27.03 o 
  -4  -7   1      114.90       68.88     27.32 o 
  -3  -7   1      107.30      133.47     28.25 o 
  -2  -7   1      103.52       83.83     33.72 o 
  -1  -7   1      594.86      587.54     33.26 o 
   0  -7   1      942.60      964.74     44.68 o 
   1  -7   1      111.48      138.94     28.25 o 
   2  -7   1      634.23      506.55     38.16 o 
   3  -7   1      682.08      647.42     35.95 o 
   4  -7   1        9.58       43.40     27.49 o 
   5  -7   1      247.86      227.27     28.05 o 
   6  -7   1        3.36       48.73     33.88 o 
   7  -7   1       10.52       33.38     82.17 o 
   8  -7   1      826.55      756.11     78.24 o 
   9  -7   1      255.36      265.05     69.93 o 
  10  -7   1      693.60      722.19     80.20 o 
  11  -7   1      136.00      207.70     70.15 o 
  12  -7   1       24.15      -71.20    103.77 o 
 -11  -6   1      177.46      258.80    116.74 o 
 -10  -6   1       60.26       46.98    107.67 o 
  -9  -6   1       21.42       18.84     54.16 o 
  -8  -6   1      609.05      632.55     79.36 o 
  -7  -6   1       24.96        6.34     50.72 o 
  -6  -6   1      953.51      923.09     43.55 o 
  -5  -6   1      382.98      353.48     27.21 o 
  -4  -6   1        1.24      -18.89     25.34 o 
  -3  -6   1       96.00       87.19     19.28 o 
  -2  -6   1     1205.92     1179.33     38.28 o 
  -1  -6   1        5.80       47.16     24.03 o 
   0  -6   1     2072.48     2060.31     60.26 o 
   1  -6   1     2021.69     2117.50    117.53 o 
   2  -6   1      413.74      429.47     39.96 o 
   3  -6   1      164.53      184.48     24.64 o 
   4  -6   1       15.16       25.95     23.17 o 
   5  -6   1      150.47      136.51     28.05 o 
   6  -6   1        1.86       58.91     36.55 o 
   7  -6   1        0.20       -0.65     61.77 o 
   8  -6   1      245.12      158.62     36.55 o 
   9  -6   1       45.97      -61.20     61.20 o 
  10  -6   1      143.29      136.01     63.47 o 
  11  -6   1       19.27        2.50     94.12 o 
  12  -6   1        3.42      -34.77     88.72 o 
 -12  -5   1        8.96       82.26     95.86 o 
 -11  -5   1       56.55      -19.00    144.78 o 
 -10  -5   1       56.10       60.16    113.33 o 
  -9  -5   1      310.62      241.18     63.17 o 
  -8  -5   1      724.54      798.43     94.10 o 
  -7  -5   1      692.53      696.43     37.63 o 
  -6  -5   1        4.89       33.14     25.78 o 
  -5  -5   1      197.49      199.63     22.43 o 
  -4  -5   1       13.07       27.47     17.97 o 
  -3  -5   1      223.98      206.17     18.20 o 
  -2  -5   1     3221.13     3341.78     62.71 o 
  -1  -5   1     9208.38     9422.33    154.60 o 
   0  -5   1       68.51       61.46     31.17 o 
   1  -5   1     1101.83     1133.24     68.37 o 
   2  -5   1      455.74      446.12     28.05 o 
   3  -5   1        0.43       -1.26     17.70 o 
   4  -5   1        7.24        8.41     22.67 o 
   5  -5   1      415.17      406.31     25.46 o 
   6  -5   1      153.79      150.58     31.45 o 
   7  -5   1        3.42       20.11     21.91 o 
   8  -5   1      421.07      357.92     32.03 o 
   9  -5   1      345.68      351.05     73.68 o 
  10  -5   1      818.25      915.97     70.28 o 
  11  -5   1       96.26       79.66    113.34 o 
  12  -5   1      181.62        1.83     71.53 o 
  13  -5   1        4.03      276.53    238.00 o 
 -12  -4   1      144.40      106.96     92.23 o 
 -11  -4   1       41.68      172.71     80.01 o 
 -10  -4   1       34.39      125.01     73.67 o 
  -9  -4   1       84.89       92.92     43.48 o 
  -8  -4   1       13.14       17.00     39.47 o 
  -7  -4   1      531.84      517.69     32.03 o 
  -6  -4   1        3.09       53.72     23.84 o 
  -5  -4   1       63.36       67.89     18.76 o 
  -4  -4   1      183.01      176.82     17.15 o 
  -3  -4   1       30.49       21.76     13.88 o 
  -2  -4   1     1633.71     1487.43     40.60 o 
  -1  -4   1     2479.90     2395.00     46.03 o 
   0  -4   1        2.97       19.87     16.22 o 
   1  -4   1       11.16        7.85     27.20 o 
   2  -4   1      463.10      434.55     29.27 o 
   3  -4   1      400.55      467.84     26.55 o 
   4  -4   1      553.41      488.53     23.45 o 
   5  -4   1        1.81       10.65     17.83 o 
   6  -4   1      151.72      152.88     20.43 o 
   7  -4   1      308.16      283.88     31.46 o 
   8  -4   1     1332.67     1343.82     91.03 o 
   9  -4   1     1670.09     1762.15     55.60 o 
  10  -4   1      199.25      216.20     32.06 o 
  11  -4   1        9.28       64.40    175.66 o 
  12  -4   1       75.97      258.63    128.24 o 
  13  -4   1        4.07     -220.43    220.43 o 
 -12  -3   1       59.68       55.42     68.75 o 
 -11  -3   1       15.43      123.66     67.76 o 
 -10  -3   1        0.01      -21.37    150.16 o 
  -9  -3   1      404.72      325.02     60.10 o 
  -8  -3   1       26.26       25.43     33.21 o 
  -7  -3   1     1068.43     1121.19     83.36 o 
  -6  -3   1      287.51      239.00     68.30 o 
  -5  -3   1      469.00      494.73     50.74 o 
  -4  -3   1      129.88      157.48     17.82 o 
  -3  -3   1     1285.82     1294.35     32.35 o 
  -2  -3   1      190.62      217.68     15.63 o 
  -1  -3   1     3834.02     4020.49    152.83 o 
   0  -3   1       17.09       20.24     21.05 o 
   1  -3   1      144.20      182.78     21.37 o 
   2  -3   1    19517.26    18898.39    257.18 o 
   3  -3   1        4.95      -14.13     16.22 o 
   4  -3   1      732.73      644.82     41.97 o 
   5  -3   1        8.36        8.10     13.60 o 
   6  -3   1      131.48      164.75     25.22 o 
   7  -3   1        7.31      -16.03     16.03 o 
   8  -3   1     1132.20     1121.98     42.53 o 
   9  -3   1       16.67       40.23     20.03 o 
  10  -3   1     1119.88     1174.77     77.40 o 
  11  -3   1       76.69       24.98     62.47 o 
  12  -3   1       19.41        4.52    113.68 o 
  13  -3   1        0.39      -32.89    160.93 o 
 -13  -2   1        5.43      185.82    137.24 o 
 -12  -2   1       71.44      135.74     96.62 o 
 -11  -2   1       38.54      -28.33     59.97 o 
 -10  -2   1       49.47       40.52    101.43 o 
  -9  -2   1        0.07       31.82     42.16 o 
  -8  -2   1       10.50       -2.33     33.43 o 
  -7  -2   1      130.71      108.30     36.55 o 
  -6  -2   1      781.08      846.21     52.45 o 
  -5  -2   1     1775.87     1807.66     36.84 o 
  -4  -2   1       99.83       95.39     14.58 o 
  -3  -2   1     3821.47     3779.01     59.20 o 
  -2  -2   1     1735.20     1804.50     31.75 o 
  -1  -2   1     8177.18     8351.79    159.42 o 
   0  -2   1      285.30      326.41     28.35 o 
   1  -2   1      215.36      226.78     14.17 o 
   2  -2   1     8988.19     8944.15    126.63 o 
   3  -2   1      682.95      711.57     26.09 o 
   4  -2   1        1.16        8.65     16.78 o 
   5  -2   1       30.30       15.38     13.60 o 
   6  -2   1       53.77       57.37     14.45 o 
   7  -2   1      181.51      210.51     16.20 o 
   8  -2   1     3273.52     3208.70     65.60 o 
   9  -2   1        0.06        3.78     17.70 o 
  10  -2   1     3066.82     3222.56     83.97 o 
  11  -2   1       70.19       44.45     76.22 o 
  12  -2   1       15.13       53.76    112.22 o 
  13  -2   1      166.21      208.05    100.60 o 
 -13  -1   1       20.38      -25.50     53.76 o 
 -12  -1   1        8.58        1.10     57.88 o 
 -11  -1   1      248.41      209.15     73.25 o 
 -10  -1   1      134.86      202.31     62.87 o 
  -9  -1   1     1969.76     1989.71     77.41 o 
  -8  -1   1      524.36      522.08     36.47 o 
  -7  -1   1     1782.75     1748.62     69.51 o 
  -6  -1   1      255.60      254.48     15.16 o 
  -5  -1   1     1305.45     1435.53     40.32 o 
  -4  -1   1      250.08      265.36     21.11 o 
  -3  -1   1     2530.01     2403.25     47.06 o 
  -2  -1   1       21.08       28.11     13.88 o 
  -1  -1   1     2582.66     2403.88     35.62 o 
   1  -1   1     1975.89     1814.04     35.38 o 
   2  -1   1      597.31      616.47     20.43 o 
   3  -1   1      447.79      359.34     13.61 o 
   4  -1   1     2022.26     2029.55     57.39 o 
   5  -1   1     2151.93     2294.24     43.11 o 
   6  -1   1      805.89      770.93     22.12 o 
   7  -1   1        8.35       35.48     13.47 o 
   8  -1   1     3137.45     3010.05     66.16 o 
   9  -1   1        2.43       31.23     16.01 o 
  10  -1   1      490.24      463.03     24.46 o 
  11  -1   1      275.37      396.69     90.68 o 
  12  -1   1        4.91      -72.50    196.06 o 
  13  -1   1       44.47      177.49    164.90 o 
 -13   0   1        2.18      169.43    180.20 o 
 -12   0   1       83.47        0.17    112.54 o 
 -11   0   1        0.54      -43.43    115.88 o 
 -10   0   1       86.04       65.88     93.50 o 
  -9   0   1      829.59      906.50     70.02 o 
  -8   0   1      168.14      155.28     22.02 o 
  -7   0   1     1735.49     1591.01     51.07 o 
  -6   0   1       56.31       39.62     21.77 o 
  -5   0   1      914.35      884.80     28.94 o 
  -4   0   1     1178.51     1009.82     28.52 o 
  -3   0   1      206.85      232.09     51.02 o 
  -2   0   1     4155.15     4224.74     62.47 o 
   2   0   1     3042.43     3230.01     68.46 o 
   3   0   1     4097.37     4043.84     62.24 o 
   4   0   1    11074.71    10697.15    156.56 o 
   5   0   1     1656.60     1756.94     37.48 o 
   6   0   1       73.48       73.73     13.88 o 
   7   0   1      411.43      419.10     31.18 o 
   8   0   1     1048.07     1113.23     32.07 o 
   9   0   1      751.82      780.37     50.74 o 
  10   0   1     1025.43     1053.47     32.76 o 
  11   0   1       70.49       35.67    112.77 o 
  12   0   1       22.63       36.01    181.61 o 
  13   0   1       10.84       18.89    172.55 o 
 -13   1   1      104.87      163.77    175.10 o 
 -12   1   1      263.55      338.83    144.23 o 
 -11   1   1      310.29      347.99     69.34 o 
 -10   1   1        1.52       60.02     37.81 o 
  -9   1   1       64.97       74.28     31.45 o 
  -8   1   1       22.77       20.11     21.91 o 
  -7   1   1       46.81       96.06     18.96 o 
  -6   1   1      130.60      103.82     17.28 o 
  -5   1   1      332.91      351.01     24.94 o 
  -4   1   1       19.46       30.95     20.12 o 
  -3   1   1     3458.67     3488.60     63.05 o 
  -2   1   1    12132.10    12759.13    181.45 o 
  -1   1   1     6830.66     6614.05    128.84 o 
   2   1   1      343.85      331.99     13.61 o 
   3   1   1    14652.66    13874.46    185.33 o 
   4   1   1      163.35      204.03     22.95 o 
   5   1   1        5.81        8.10     13.60 o 
   6   1   1       19.43       17.00     12.02 o 
   7   1   1       84.21       48.56     25.50 o 
   8   1   1     1555.26     1677.99     47.49 o 
   9   1   1       26.28       38.41     17.70 o 
  10   1   1      636.43      653.63     37.13 o 
  11   1   1        6.24       18.64     44.07 o 
  12   1   1      228.70      256.76     99.59 o 
  13   1   1       12.09      122.55    108.32 o 
 -13   2   1      158.31      431.82    193.81 o 
 -12   2   1      154.93       69.80    102.01 o 
 -11   2   1        0.75       48.90    143.93 o 
 -10   2   1      364.78      376.83     91.82 o 
  -9   2   1     3562.53     3738.76     90.63 o 
  -8   2   1     2672.68     2841.40     62.42 o 
  -7   2   1     3339.34     3425.27     68.68 o 
  -6   2   1       36.42       22.05     25.22 o 
  -5   2   1      992.25      969.88     33.28 o 
  -4   2   1      768.03      763.44     27.70 o 
  -3   2   1        1.11      -14.13     16.22 o 
  -2   2   1      425.12      463.16     51.61 o 
  -1   2   1    20574.74    20549.67    398.15 o 
   0   2   1       49.71      128.29     16.23 o 
   1   2   1      159.77      141.73     11.22 o 
   2   2   1    16398.71    15983.32    211.72 o 
   3   2   1     8697.12     8485.89    113.67 o 
   4   2   1       40.00       67.42     13.88 o 
   5   2   1        1.11      -11.05     22.38 o 
   6   2   1      157.34      151.99     17.82 o 
   7   2   1        5.89        3.85     19.83 o 
   8   2   1      387.55      341.05     49.03 o 
   9   2   1      795.44      821.54     80.50 o 
  10   2   1       89.20      137.71     28.87 o 
  11   2   1       69.82       30.54     49.13 o 
  12   2   1       11.61     -114.86    114.86 o 
  13   2   1       34.53      343.34    118.38 o 
 -12   3   1       56.13       85.21    108.19 o 
 -11   3   1       89.31      165.18     68.81 o 
 -10   3   1      121.61       44.63     76.22 o 
  -9   3   1      703.68      765.26     62.36 o 
  -8   3   1       16.74       44.77     25.90 o 
  -7   3   1       49.03       36.49     21.51 o 
  -6   3   1        0.36       21.41     36.83 o 
  -5   3   1       92.11       92.67     20.04 o 
  -4   3   1        6.36       16.37     17.70 o 
  -3   3   1      928.88     1136.09     35.90 o 
  -2   3   1        2.28       28.33     17.70 o 
  -1   3   1     5116.64     5087.23     87.33 o 
   0   3   1      213.27      234.64     19.63 o 
   1   3   1     1878.34     1906.88     46.44 o 
   2   3   1    15075.56    14803.99    196.73 o 
   3   3   1     2636.39     2560.59     53.18 o 
   4   3   1      624.75      648.90     21.24 o 
   5   3   1     1541.68     1490.41     46.25 o 
   6   3   1      190.78      137.47     19.55 o 
   7   3   1      126.02      149.03     17.29 o 
   8   3   1      904.08      963.26     37.71 o 
   9   3   1       49.25       44.77     18.62 o 
  10   3   1      335.26      408.58     43.69 o 
  11   3   1       63.21      102.83     55.75 o 
  12   3   1      146.74      384.28    209.96 o 
  13   3   1        2.31     -136.00    136.00 o 
 -12   4   1        0.02       87.65    116.40 o 
 -11   4   1       62.12        7.36     60.17 o 
 -10   4   1        0.56      -45.15     76.22 o 
  -9   4   1      425.07      466.29     82.19 o 
  -8   4   1      214.54      183.41     39.10 o 
  -7   4   1     1118.28     1104.91     91.02 o 
  -6   4   1     1125.60     1019.75     40.28 o 
  -5   4   1        5.21       -2.69     20.23 o 
  -4   4   1       41.67       26.97     18.86 o 
  -3   4   1      619.47      523.92     34.59 o 
  -2   4   1      844.13      838.43    110.91 o 
  -1   4   1      604.52      562.64     26.49 o 
   0   4   1      253.17      361.66     36.85 o 
   1   4   1     6471.00     6483.79    111.86 o 
   2   4   1     1107.81     1246.46    117.76 o 
   3   4   1      600.61      669.35     70.88 o 
   4   4   1       16.94      -12.88     51.00 o 
   5   4   1      131.83      127.24     30.89 o 
   6   4   1        2.96       12.96     62.33 o 
   7   4   1      341.94      331.92     28.94 o 
   8   4   1       13.28       10.95     23.24 o 
   9   4   1      117.06      102.05     28.51 o 
  10   4   1      209.71      199.84     70.04 o 
  11   4   1       10.20      -80.69     80.69 o 
  12   4   1      185.42      204.58    107.67 o 
  13   4   1       22.82       -5.67    166.60 o 
 -12   5   1       54.41     -126.91    126.91 o 
 -11   5   1      100.63       22.46     79.39 o 
 -10   5   1      172.02      141.25     98.89 o 
  -9   5   1     2005.35     2161.69    105.23 o 
  -8   5   1      360.29      405.43     71.13 o 
  -7   5   1      382.02      357.08     31.32 o 
  -6   5   1      144.14      114.39     26.22 o 
  -5   5   1       18.69       13.94     28.05 o 
  -4   5   1       94.22      113.13     28.25 o 
  -3   5   1      411.28      379.53     29.62 o 
  -2   5   1      352.34      318.24     28.45 o 
  -1   5   1      495.99      468.61     29.71 o 
   0   5   1     2908.43     3145.45     85.34 o 
   1   5   1     4512.03     4538.56     86.22 o 
   2   5   1       14.60       -1.47     14.65 o 
   3   5   1       34.44        8.53     25.22 o 
   4   5   1      256.04      240.24     20.12 o 
   5   5   1     1427.44     1340.03     35.76 o 
   6   5   1      118.05      109.77     42.50 o 
   7   5   1       16.58      -25.14     25.14 o 
   8   5   1      686.91      697.49     47.90 o 
   9   5   1      761.01      725.96     70.15 o 
  10   5   1      240.42      309.37     72.12 o 
  11   5   1       27.31       17.58     76.22 o 
  12   5   1       59.07       51.39     85.12 o 
 -12   6   1       49.02     -214.20    214.20 o 
 -11   6   1       10.07       62.14     51.78 o 
 -10   6   1       14.58       15.76     59.22 o 
  -9   6   1      277.90      304.88     70.40 o 
  -8   6   1     1114.01     1122.31    138.35 o 
  -7   6   1      308.38      255.37     36.73 o 
  -6   6   1       10.42      -26.06     26.06 o 
  -5   6   1       48.92       58.44     56.67 o 
  -4   6   1      642.30      589.98     36.05 o 
  -3   6   1       76.65      111.62     28.25 o 
  -2   6   1      555.26      634.73     36.27 o 
  -1   6   1       41.80       53.86     24.24 o 
   0   6   1     1323.17     1131.79     44.85 o 
   1   6   1      674.36      708.14     38.21 o 
   2   6   1     1881.64     2140.28    147.03 o 
   3   6   1     3512.74     3845.16    135.58 o 
   4   6   1     1653.92     1744.42     43.74 o 
   5   6   1        9.60       -7.56     25.34 o 
   6   6   1      171.44      152.08     28.34 o 
   7   6   1       38.56       62.83     39.67 o 
   8   6   1       99.93      111.87     33.77 o 
   9   6   1      409.00      487.46     73.40 o 
  10   6   1      175.82       37.95     93.22 o 
  11   6   1       58.32        2.37     80.34 o 
  12   6   1       24.70      -14.03     51.55 o 
 -11   7   1      124.59      -39.77    167.17 o 
 -10   7   1       34.83      -65.84     65.84 o 
  -9   7   1      742.69      858.01    110.26 o 
  -8   7   1        0.31      -48.48     48.48 o 
  -7   7   1      608.04      620.61     50.27 o 
  -6   7   1        1.93       78.91     37.12 o 
  -5   7   1       28.17       26.30     31.03 o 
  -4   7   1        7.32      -16.22     26.06 o 
  -3   7   1        0.34        3.52     29.51 o 
  -2   7   1      469.97      526.52     45.16 o 
  -1   7   1      113.54      122.04     25.57 o 
   0   7   1      130.46       87.38     27.85 o 
   1   7   1       16.58       35.91     19.68 o 
   2   7   1     1073.05     1080.98     37.36 o 
   3   7   1     1142.98     1191.33     47.32 o 
   4   7   1       69.76       73.57     24.24 o 
   5   7   1       32.56       17.47     24.24 o 
   6   7   1      163.04      238.68     63.19 o 
   7   7   1        2.10      -40.39     40.39 o 
   8   7   1        3.55       51.91     56.58 o 
   9   7   1      525.95      591.10     72.35 o 
  10   7   1        6.54       19.19    124.38 o 
  11   7   1        7.14       19.57     96.09 o 
 -11   8   1       20.63       74.80    115.60 o 
 -10   8   1       11.82      153.59     82.20 o 
  -9   8   1      168.20      176.85    215.06 o 
  -8   8   1      340.23      476.50     99.47 o 
  -7   8   1       65.57      144.72     45.37 o 
  -6   8   1       46.95       43.24     42.10 o 
  -5   8   1       75.47       56.91     42.16 o 
  -4   8   1       95.92       71.00     36.96 o 
  -3   8   1      552.45      490.00     43.98 o 
  -2   8   1     1005.41      895.86     95.55 o 
  -1   8   1       64.23       70.23     48.17 o 
   0   8   1     1686.87     1574.80     61.16 o 
   1   8   1      627.13      675.01     80.22 o 
   2   8   1      154.61      144.49     25.08 o 
   3   8   1       94.29      115.62     29.52 o 
   4   8   1        0.07       19.68     33.71 o 
   5   8   1      751.20      711.19     51.91 o 
   6   8   1      340.75      367.88     39.95 o 
   7   8   1      256.95      229.77     41.41 o 
   8   8   1      311.57      366.07    102.58 o 
   9   8   1        0.23       73.04     93.65 o 
  10   8   1      120.37      236.45    105.79 o 
  11   8   1       59.81       96.24    170.28 o 
 -11   9   1       38.96      155.02     87.93 o 
 -10   9   1        0.73      -40.23    102.56 o 
  -9   9   1      187.88      295.41     81.31 o 
  -8   9   1      533.37      697.90     98.34 o 
  -7   9   1       26.12       24.54     56.10 o 
  -6   9   1        9.15       21.72     43.68 o 
  -5   9   1       15.18       26.18     49.15 o 
  -4   9   1       65.98       -2.91     36.26 o 
  -3   9   1      456.69      379.78     68.18 o 
  -2   9   1     1116.93     1044.54     81.76 o 
  -1   9   1       42.41       42.39     38.14 o 
   0   9   1      427.68      487.13     64.16 o 
   1   9   1     2686.08     2880.71    144.49 o 
   2   9   1     1918.60     1885.73    118.30 o 
   3   9   1     1284.19     1235.37    259.18 o 
   4   9   1      155.35      197.12     53.63 o 
   5   9   1      911.88      981.32     74.84 o 
   6   9   1      263.00      336.03     51.48 o 
   7   9   1       15.14      140.10    122.40 o 
   8   9   1        2.64       11.24    138.83 o 
   9   9   1      552.71      748.04    163.81 o 
  10   9   1       64.24      114.22     96.52 o 
 -10  10   1        7.19      -54.71     90.09 o 
  -9  10   1      118.67      152.40     83.16 o 
  -8  10   1        1.84      -67.60     67.60 o 
  -7  10   1        2.49       35.61     54.16 o 
  -6  10   1       22.64       90.10     53.58 o 
  -5  10   1      485.56      544.40     59.48 o 
  -4  10   1       30.47       35.52     57.45 o 
  -3  10   1      303.86      375.59    111.65 o 
  -2  10   1       74.83      105.18     51.05 o 
  -1  10   1     2604.46     2897.15    176.81 o 
   0  10   1      158.65      249.76     91.24 o 
   1  10   1        0.14      -48.05     48.05 o 
   2  10   1      954.13      838.43     53.30 o 
   3  10   1      150.02      137.78     79.06 o 
   4  10   1      140.08       94.82     50.98 o 
   5  10   1       22.29      -14.40     52.03 o 
   6  10   1       58.35       64.60    141.38 o 
   7  10   1       28.11       90.50    232.62 o 
   8  10   1      436.22      405.99    189.30 o 
   9  10   1      312.83      419.39    181.92 o 
  10  10   1        0.12       40.23    187.56 o 
  -9  11   1        4.30       17.93     94.22 o 
  -8  11   1      277.40      509.13    220.74 o 
  -7  11   1      479.65      364.26     91.97 o 
  -6  11   1      197.99      216.01     84.44 o 
  -5  11   1       99.80       79.62     90.45 o 
  -4  11   1      525.67      432.37     74.61 o 
  -3  11   1       30.25      100.10    144.50 o 
  -2  11   1        4.67      -48.46    149.60 o 
  -1  11   1       44.03       20.99     52.64 o 
   0  11   1      495.48      564.76     61.50 o 
   1  11   1       58.95       66.66     43.07 o 
   2  11   1      231.93      -45.83     90.39 o 
   3  11   1     1125.87     1210.01     99.44 o 
   4  11   1      210.03      261.37     83.89 o 
   5  11   1       63.03       45.97     83.88 o 
   6  11   1       98.01      163.86    192.67 o 
   7  11   1      126.83      177.36    320.18 o 
   8  11   1       87.51      -90.10    164.34 o 
   9  11   1        2.49      -44.77    124.10 o 
  -8  12   1       27.79       27.24    124.05 o 
  -7  12   1        0.53      -37.08     84.28 o 
  -6  12   1        1.10       -7.70    101.71 o 
  -5  12   1        0.21       60.72     64.30 o 
  -4  12   1       62.17      154.37    136.28 o 
  -3  12   1      604.98      467.90     78.11 o 
  -2  12   1      249.28      360.68     74.05 o 
  -1  12   1       10.88       22.70    106.06 o 
   0  12   1       40.76       95.23     79.37 o 
   1  12   1      121.82      183.41     65.26 o 
   2  12   1       52.92       68.93     73.38 o 
   3  12   1      139.29      264.86    102.86 o 
   4  12   1      113.91      166.19     87.27 o 
   5  12   1      245.24      221.66    127.80 o 
   6  12   1      100.92       83.17    115.60 o 
   7  12   1      424.63      591.82    248.53 o 
   8  12   1        0.30      -33.43    180.76 o 
  -7  13   1        0.05      -82.37    108.78 o 
  -6  13   1       78.02      310.83    101.25 o 
  -5  13   1      112.69      136.22     85.29 o 
  -4  13   1        1.03      104.59     81.48 o 
  -3  13   1      407.05      524.52    100.67 o 
  -2  13   1       36.89       50.77     74.88 o 
  -1  13   1       69.71      137.51     78.39 o 
   0  13   1      192.61      213.77     85.27 o 
   1  13   1       40.35      -33.16     61.32 o 
   2  13   1       38.79       87.53    152.43 o 
   3  13   1      325.23      374.37     97.17 o 
   4  13   1       23.76        5.63     89.55 o 
   5  13   1        4.73       -0.31    103.30 o 
   6  13   1       75.19     -104.25    145.07 o 
   7  13   1       75.91      136.00    142.24 o 
  -6  14   1        1.42       59.72    141.66 o 
  -5  14   1       17.04       73.46     85.80 o 
  -4  14   1       51.86       42.28    144.22 o 
  -3  14   1       26.64       88.51    158.67 o 
  -2  14   1      131.57       96.83    235.18 o 
  -1  14   1        2.16      139.21     84.41 o 
   0  14   1       32.79      143.86     85.84 o 
   1  14   1      308.69      325.98     92.54 o 
   2  14   1      168.90      395.71    136.57 o 
   3  14   1       86.28      -51.79    229.50 o 
   4  14   1       15.27      165.74    143.93 o 
   5  14   1      132.01       20.01     82.78 o 
  -3  15   1       78.19       88.99     93.78 o 
  -2  15   1       13.43     -166.88    166.88 o 
  -1  15   1        1.53      -32.82    181.33 o 
   0  15   1       53.50      -78.35     78.35 o 
   1  15   1       12.05     -110.50    110.50 o 
   2  15   1        0.55      -83.47     83.47 o 
  -3 -14   2      119.90      266.91    181.91 o 
  -2 -14   2       77.25      102.00    102.00 o 
  -1 -14   2       23.85      -76.87     76.87 o 
   0 -14   2      251.24      240.69     89.72 o 
   1 -14   2       67.33      130.56    266.34 o 
   2 -14   2      243.46      307.45    148.75 o 
   3 -14   2        3.86      119.23     90.06 o 
   4 -14   2       16.11     -101.46    156.40 o 
   5 -14   2        5.98      160.69    127.37 o 
  -5 -13   2       92.00      -25.50     53.76 o 
  -4 -13   2       35.66       52.17    115.88 o 
  -3 -13   2      336.96      489.88    127.46 o 
  -2 -13   2       50.63       20.55    138.75 o 
  -1 -13   2       41.97       70.67     96.46 o 
   0 -13   2      439.36      285.62    117.18 o 
   1 -13   2       19.79      -20.61    150.16 o 
   2 -13   2      100.39      229.19    210.52 o 
   3 -13   2      126.12      189.45    112.06 o 
   4 -13   2       59.92       36.15     90.67 o 
   5 -13   2       48.19     -102.44    130.04 o 
   6 -13   2       39.73     -148.31    148.31 o 
   7 -13   2      194.74      201.97    147.06 o 
  -6 -12   2       27.98       -4.05    240.26 o 
  -5 -12   2        3.12     -150.71    150.71 o 
  -4 -12   2        4.33      -25.09     95.76 o 
  -3 -12   2       75.46      187.19    104.83 o 
  -2 -12   2      138.25      314.12    247.36 o 
  -1 -12   2        4.54      104.09    152.71 o 
   0 -12   2        9.74      -19.94    115.88 o 
   1 -12   2      457.80      408.01     81.79 o 
   2 -12   2      124.92      185.63     92.86 o 
   3 -12   2      196.46      281.88    101.16 o 
   4 -12   2       37.51      -32.49     67.27 o 
   5 -12   2       85.98      207.69     87.32 o 
   6 -12   2        0.40       37.11     90.81 o 
   7 -12   2        5.75       45.22     85.19 o 
   8 -12   2       47.51       85.62     89.10 o 
  -7 -11   2      116.57       36.67     90.95 o 
  -6 -11   2       11.45      201.74    141.05 o 
  -5 -11   2      163.29      301.45    185.03 o 
  -4 -11   2       94.73       88.54     72.89 o 
  -3 -11   2      683.70      901.99     99.01 o 
  -2 -11   2       11.14       18.13     84.43 o 
  -1 -11   2       26.87       73.54     97.43 o 
   0 -11   2      487.49      504.12     83.71 o 
   1 -11   2       11.70       49.78     68.96 o 
   2 -11   2      231.54      166.97     51.96 o 
   3 -11   2       31.89       27.25     50.41 o 
   4 -11   2        2.33      -64.93    105.11 o 
   5 -11   2       74.13       86.50     51.28 o 
   6 -11   2       10.01       -2.57     51.28 o 
   7 -11   2       18.86       63.55     53.37 o 
   8 -11   2       35.89       29.64     79.05 o 
   9 -11   2      534.81      364.50     96.07 o 
  10 -11   2       29.89      294.66    108.80 o 
  -8 -10   2       11.70     -151.86    151.86 o 
  -7 -10   2       33.50      -68.66    126.27 o 
  -6 -10   2       55.60      -11.96    122.52 o 
  -5 -10   2       33.16     -124.10    124.10 o 
  -4 -10   2        0.11      -63.34     64.88 o 
  -3 -10   2        1.29       69.01    153.56 o 
  -2 -10   2       33.75       40.16     50.94 o 
  -1 -10   2       47.76       -0.89     66.59 o 
   0 -10   2      135.78      129.33     51.05 o 
   1 -10   2       58.33      -13.36     49.42 o 
   2 -10   2      537.45      562.02     58.41 o 
   3 -10   2       62.72      106.33     99.17 o 
   4 -10   2      548.58      661.81     47.81 o 
   5 -10   2      566.28      548.29    143.98 o 
   6 -10   2       60.26       29.13     59.22 o 
   7 -10   2       14.02       17.91    229.50 o 
   8 -10   2      129.23      165.55     91.72 o 
   9 -10   2        0.23     -111.42    114.87 o 
  10 -10   2        1.65      -60.63     74.85 o 
  -9  -9   2      261.76      390.14    136.30 o 
  -8  -9   2       44.14        0.13     75.14 o 
  -7  -9   2       15.42      112.05    116.68 o 
  -6  -9   2       44.27      -12.45     90.38 o 
  -5  -9   2       92.74       70.07     40.51 o 
  -4  -9   2        4.84      -10.82     70.55 o 
  -3  -9   2      479.56      437.33     51.97 o 
  -2  -9   2     2361.92     2259.26     87.52 o 
  -1  -9   2       25.92        8.49     81.88 o 
   0  -9   2       20.39       59.71     48.60 o 
   1  -9   2     2735.40     2728.13    221.11 o 
   2  -9   2     1534.04     1636.04    119.68 o 
   3  -9   2      642.58      524.61     84.18 o 
   4  -9   2       89.69       87.84     39.47 o 
   5  -9   2        0.11       67.94     59.22 o 
   6  -9   2        0.38       20.25     87.83 o 
   7  -9   2     1319.10     1373.33     86.47 o 
   8  -9   2      943.70      954.45    168.66 o 
   9  -9   2       61.84      -26.50    136.28 o 
  10  -9   2       85.13      -31.23     83.64 o 
  11  -9   2       33.84     -108.92    108.92 o 
 -10  -8   2       18.39      -95.29    130.40 o 
  -9  -8   2      433.68      556.56    158.41 o 
  -8  -8   2      135.88      191.30     85.29 o 
  -7  -8   2       15.63       37.38     66.43 o 
  -6  -8   2     1616.43     1677.05     77.42 o 
  -5  -8   2     1367.68     1491.71     58.91 o 
  -4  -8   2        5.54       -2.47     27.61 o 
  -3  -8   2     1988.35     1887.50    125.68 o 
  -2  -8   2       63.75       24.44     36.83 o 
  -1  -8   2        0.65       53.37     87.83 o 
   0  -8   2      962.62      895.94     51.12 o 
   1  -8   2      799.56      601.60     96.10 o 
   2  -8   2        0.12      -17.70     17.70 o 
   3  -8   2      629.30      614.95     35.69 o 
   4  -8   2       48.52       22.67     32.18 o 
   5  -8   2       13.99      -32.81     32.81 o 
   6  -8   2       35.90      -41.05     46.53 o 
   7  -8   2      142.93      201.69     68.57 o 
   8  -8   2      137.51      133.75     56.95 o 
   9  -8   2      319.56      380.76     77.81 o 
  10  -8   2      102.71      142.28     78.81 o 
  11  -8   2        0.66     -102.22    113.90 o 
  12  -8   2        1.06       -2.46    136.64 o 
 -10  -7   2       37.36       36.87    100.37 o 
  -9  -7   2      460.51      502.39     86.53 o 
  -8  -7   2       82.42       57.86    104.84 o 
  -7  -7   2       58.55      141.08     55.16 o 
  -6  -7   2        1.96       -9.61     76.22 o 
  -5  -7   2      286.93      299.33     31.32 o 
  -4  -7   2       63.32       52.91     28.05 o 
  -3  -7   2      563.28      562.63     29.61 o 
  -2  -7   2      926.94      963.22     40.29 o 
  -1  -7   2       36.96      -14.00     33.88 o 
   0  -7   2        9.38      -25.90     25.90 o 
   1  -7   2      497.75      481.22     38.02 o 
   2  -7   2       19.38       30.12     17.43 o 
   3  -7   2      521.79      462.44     35.82 o 
   4  -7   2      260.90      295.61     29.77 o 
   5  -7   2       34.40       59.67     45.05 o 
   6  -7   2      107.03      133.90     32.39 o 
   7  -7   2      375.59      340.86     42.04 o 
   8  -7   2      227.66      283.28     56.30 o 
   9  -7   2     2016.21     2217.34    115.63 o 
  10  -7   2        1.22       63.26     53.94 o 
  11  -7   2        0.55      -63.35    115.88 o 
  12  -7   2      473.02      395.42    106.44 o 
 -11  -6   2      437.40      386.09    108.68 o 
 -10  -6   2       12.60       55.87     81.48 o 
  -9  -6   2       20.63     -101.45    243.66 o 
  -8  -6   2      714.53      931.46     98.07 o 
  -7  -6   2       29.04       44.25     29.23 o 
  -6  -6   2       98.90      119.69     30.45 o 
  -5  -6   2        2.62       12.39     26.63 o 
  -4  -6   2      100.82       57.03     28.05 o 
  -3  -6   2      495.45      527.76     28.21 o 
  -2  -6   2      406.18      451.47     23.48 o 
  -1  -6   2      117.66      143.16     20.04 o 
   0  -6   2      178.58      147.81     45.62 o 
   1  -6   2        8.22       34.00     24.44 o 
   2  -6   2       32.38       48.41     14.50 o 
   3  -6   2        1.52      -13.05     42.50 o 
   4  -6   2       76.27       65.17     24.93 o 
   5  -6   2      258.14      276.34     57.24 o 
   6  -6   2      131.98      163.78     29.76 o 
   7  -6   2     1378.51     1429.44    108.33 o 
   8  -6   2        1.51       16.56     33.80 o 
   9  -6   2       29.79       12.04     73.67 o 
  10  -6   2        7.45      -12.28    118.66 o 
  11  -6   2       21.97       33.43    197.20 o 
  12  -6   2        0.48       -7.83     72.96 o 
  13  -6   2        1.68     -119.00    141.10 o 
 -11  -5   2       99.03      348.56     96.27 o 
 -10  -5   2      184.73      279.97     80.87 o 
  -9  -5   2      554.72      526.89     79.04 o 
  -8  -5   2      151.47      162.77     82.17 o 
  -7  -5   2      278.31      241.22     47.08 o 
  -6  -5   2      462.52      423.35     47.33 o 
  -5  -5   2      115.08       90.61     20.23 o 
  -4  -5   2      109.16      131.88     21.77 o 
  -3  -5   2       15.97       -4.30     17.84 o 
  -2  -5   2      231.94      187.93     19.84 o 
  -1  -5   2      435.70      477.72     23.59 o 
   0  -5   2      516.90      539.78     74.27 o 
   1  -5   2     8468.96     9529.18    187.14 o 
   2  -5   2      742.89      858.39     28.07 o 
   3  -5   2     1373.49     1301.44     38.96 o 
   4  -5   2     2866.46     3305.53     77.84 o 
   5  -5   2      136.06      159.27     36.55 o 
   6  -5   2       35.49       40.53     21.91 o 
   7  -5   2      619.28      557.31     38.07 o 
   8  -5   2      333.17      323.70     27.85 o 
   9  -5   2      527.88      518.96     39.60 o 
  10  -5   2     1287.02     1558.59    183.44 o 
  11  -5   2      201.52      211.22    124.11 o 
  12  -5   2      379.90      186.28    203.75 o 
  13  -5   2        0.52     -136.00    136.00 o 
 -12  -4   2        9.16       78.77    197.76 o 
 -11  -4   2       14.48       84.10     87.54 o 
 -10  -4   2        7.77      101.66     95.10 o 
  -9  -4   2      766.26      803.79     75.21 o 
  -8  -4   2       30.69       39.33     82.17 o 
  -7  -4   2      769.60      781.06     47.45 o 
  -6  -4   2      133.64      136.97     16.06 o 
  -5  -4   2      303.18      280.38     26.64 o 
  -4  -4   2      679.62      641.79     24.25 o 
  -3  -4   2      692.09      723.29     25.34 o 
  -2  -4   2     1257.21     1245.93     37.17 o 
  -1  -4   2     2194.09     2447.27     59.94 o 
   0  -4   2      831.40      760.17     32.29 o 
   1  -4   2      379.21      486.53     34.30 o 
   2  -4   2        7.48        8.10     21.05 o 
   3  -4   2      358.42      344.72     31.75 o 
   4  -4   2      132.19      122.28     22.95 o 
   5  -4   2     1132.69     1183.80     40.96 o 
   6  -4   2     1090.07     1052.54     35.10 o 
   7  -4   2     1867.03     1933.47     49.05 o 
   8  -4   2      888.30      931.84     70.59 o 
   9  -4   2     1682.91     1792.49     49.00 o 
  10  -4   2      341.34      325.04     53.84 o 
  11  -4   2       42.52       -6.81     65.30 o 
  12  -4   2       87.06      183.14    108.65 o 
  13  -4   2       15.50       76.15    231.76 o 
 -12  -3   2       93.36      165.75    110.50 o 
 -11  -3   2      253.59      320.58     80.82 o 
 -10  -3   2     1305.64     1293.50    106.65 o 
  -9  -3   2       14.63       32.03     44.91 o 
  -8  -3   2      306.58      316.92     44.92 o 
  -7  -3   2      247.75      202.54     37.12 o 
  -6  -3   2       23.87       36.12     59.22 o 
  -5  -3   2      109.20       96.16     23.84 o 
  -4  -3   2       85.77       86.47     13.31 o 
  -3  -3   2      148.35      126.43     17.56 o 
  -2  -3   2      821.56      814.79     24.26 o 
  -1  -3   2     1958.88     2097.52     41.18 o 
   0  -3   2       46.65       23.05     19.55 o 
   1  -3   2    17090.68    17483.56    301.97 o 
   2  -3   2       34.64       15.38     13.60 o 
   3  -3   2        0.18       -4.36     16.28 o 
   4  -3   2       27.66       46.01     25.78 o 
   5  -3   2       69.54       51.00     16.03 o 
   6  -3   2      400.25      352.47     21.62 o 
   7  -3   2      629.11      562.84     26.43 o 
   8  -3   2      193.08      213.08     16.20 o 
   9  -3   2      195.42      196.59     13.48 o 
  10  -3   2       41.44       62.30    163.77 o 
  11  -3   2       14.12      -62.76     63.06 o 
  12  -3   2       70.23      161.63     82.42 o 
  13  -3   2      123.06      247.05    119.01 o 
 -12  -2   2       81.38      150.87     84.19 o 
 -11  -2   2      101.26      200.88     74.42 o 
 -10  -2   2     1437.04     1684.97    119.76 o 
  -9  -2   2        0.81        5.00     47.88 o 
  -8  -2   2       45.14       52.52     42.22 o 
  -7  -2   2      175.36      126.39     45.34 o 
  -6  -2   2      176.91      156.65     31.17 o 
  -5  -2   2        1.21       18.89     25.34 o 
  -4  -2   2     1071.06     1100.53     72.04 o 
  -3  -2   2       40.46       30.93     11.82 o 
  -2  -2   2     2352.61     2214.28     37.32 o 
  -1  -2   2      361.66      395.37     18.79 o 
   0  -2   2      304.86      359.39     17.85 o 
   1  -2   2    11302.37    11209.21    142.13 o 
   2  -2   2        3.54       36.29     13.30 o 
   3  -2   2      396.35      345.95     15.83 o 
   4  -2   2        2.73       22.67     12.02 o 
   5  -2   2       40.81       47.88     12.02 o 
   6  -2   2        3.04       36.55     12.02 o 
   7  -2   2      764.03      707.60     18.33 o 
   8  -2   2      952.13      872.17     65.62 o 
   9  -2   2      170.16      132.82     68.29 o 
  10  -2   2       35.37       47.35     87.83 o 
  11  -2   2       10.44      -16.49     82.17 o 
  12  -2   2      251.69      226.11    158.40 o 
  13  -2   2       93.64      360.79    109.02 o 
 -12  -1   2      116.64      209.11     96.88 o 
 -11  -1   2      161.67      129.76     76.03 o 
 -10  -1   2        0.99      -14.62     54.93 o 
  -9  -1   2       25.08       54.83     49.01 o 
  -8  -1   2     1087.73      964.41     71.45 o 
  -7  -1   2      355.51      284.57     68.02 o 
  -6  -1   2       27.42       16.10     22.94 o 
  -5  -1   2      721.78      722.85     31.46 o 
  -4  -1   2     2173.80     2145.01     52.54 o 
  -3  -1   2      184.38      161.94     22.67 o 
  -2  -1   2      301.49      284.60     15.50 o 
  -1  -1   2     1569.03     1599.78     36.10 o 
   0  -1   2        4.13        3.07     14.17 o 
   1  -1   2       25.02       54.39     13.60 o 
   2  -1   2        6.15       20.35     11.05 o 
   3  -1   2     1283.27     1314.39     29.81 o 
   4  -1   2        6.14       11.33      8.01 o 
   5  -1   2      475.94      455.37     41.00 o 
   6  -1   2       32.76        3.31     31.73 o 
   7  -1   2     3244.30     3210.37    107.41 o 
   8  -1   2      526.09      496.95     55.55 o 
   9  -1   2      436.17      537.25     61.79 o 
  10  -1   2      198.15      210.41     66.86 o 
  11  -1   2      382.37      274.59     63.68 o 
  12  -1   2      188.49      311.66    147.34 o 
  13  -1   2       53.07       71.25     99.71 o 
 -12   0   2      289.23      292.52     93.33 o 
 -11   0   2       69.98      185.72    107.95 o 
 -10   0   2      679.66      762.05     82.84 o 
  -9   0   2      603.28      536.22     55.31 o 
  -8   0   2      724.40      611.95     63.21 o 
  -7   0   2      425.09      364.10     31.46 o 
  -6   0   2      135.53      126.32     34.00 o 
  -5   0   2     1117.22     1156.37     43.52 o 
  -4   0   2     2900.61     3245.98    133.03 o 
  -3   0   2     1999.31     2177.52     47.16 o 
  -2   0   2      185.19      229.11     19.84 o 
  -1   0   2     2428.13     2443.35     56.14 o 
   0   0   2      589.21      681.44     19.47 o 
   1   0   2     7317.79     7483.53    153.51 o 
   2   0   2    12854.80    12550.68    173.66 o 
   3   0   2     7989.03     8182.76    114.29 o 
   4   0   2        2.03      -20.27     20.27 o 
   5   0   2     1899.17     2082.72     55.46 o 
   6   0   2     2451.09     2578.91    128.08 o 
   7   0   2       17.63      -25.29     25.29 o 
   8   0   2        9.71      -24.15     26.70 o 
   9   0   2     1783.14     1659.07     91.49 o 
  10   0   2      247.94      258.82     57.57 o 
  11   0   2      385.93      305.23     63.90 o 
  12   0   2      516.76      420.05    116.16 o 
  13   0   2      157.74      138.36    115.56 o 
 -12   1   2      171.32       22.34    266.07 o 
 -11   1   2        1.11       79.46     82.45 o 
 -10   1   2       37.12       87.90     63.62 o 
  -9   1   2        5.87       67.39     51.28 o 
  -8   1   2       17.95        3.95     28.62 o 
  -7   1   2       28.91       -1.87     45.62 o 
  -6   1   2     1041.16     1015.01     47.92 o 
  -5   1   2     1053.16     1110.67     31.88 o 
  -4   1   2     5352.90     5029.64     86.79 o 
  -3   1   2       31.25       15.38     13.60 o 
  -2   1   2    25604.84    25720.79    427.08 o 
  -1   1   2    22422.66    22579.54    336.03 o 
   0   1   2      216.94      324.50     24.02 o 
   1   1   2    11499.98    11014.55    177.62 o 
   2   1   2     8683.14     8284.54    117.53 o 
   3   1   2      556.90      524.64     18.09 o 
   4   1   2     3844.85     3947.37     66.09 o 
   5   1   2       93.64      123.81     13.72 o 
   6   1   2      721.77      793.90     44.80 o 
   7   1   2     1775.66     1834.99     40.22 o 
   8   1   2       43.47       28.32     16.72 o 
   9   1   2      414.67      404.20     18.07 o 
  10   1   2      607.49      538.13     58.95 o 
  11   1   2       41.74       21.14    200.32 o 
  12   1   2      106.98       93.89     80.08 o 
  13   1   2       15.22       85.78     99.15 o 
 -12   2   2        0.85     -108.72    124.66 o 
 -11   2   2       12.19       90.97     87.55 o 
 -10   2   2      969.48     1123.98    162.71 o 
  -9   2   2       99.77       82.89     33.72 o 
  -8   2   2     3621.16     3818.55    120.69 o 
  -7   2   2      537.65      589.54     28.45 o 
  -6   2   2      796.79      769.35     58.40 o 
  -5   2   2     7940.35     8165.43    125.53 o 
  -4   2   2     1970.01     2116.54     46.33 o 
  -3   2   2     2857.14     2842.83     65.25 o 
  -2   2   2     5117.28     5054.96     87.23 o 
  -1   2   2     2546.09     2626.26     60.22 o 
   0   2   2      404.95      380.60     20.86 o 
   1   2   2    24613.01    25290.11    390.46 o 
   2   2   2      800.06      739.24     19.48 o 
   3   2   2      281.39      305.97     26.36 o 
   4   2   2      784.96      812.08     23.71 o 
   5   2   2       24.59       35.32     34.00 o 
   6   2   2      517.81      536.39     33.17 o 
   7   2   2      813.23      883.36     64.07 o 
   8   2   2       16.92       -8.79     22.38 o 
   9   2   2      154.61      146.98     53.84 o 
  10   2   2        0.26       25.41     20.23 o 
  11   2   2      819.07      820.82     69.45 o 
  12   2   2       45.70      199.81    236.02 o 
  13   2   2      398.01      278.62    204.03 o 
 -12   3   2        0.46       -4.68    155.83 o 
 -11   3   2      369.98      498.45     88.73 o 
 -10   3   2     1095.55     1053.63     70.22 o 
  -9   3   2       16.94        0.87     36.83 o 
  -8   3   2       21.25       20.90     29.15 o 
  -7   3   2      495.81      460.61     29.46 o 
  -6   3   2      184.42      247.72     31.17 o 
  -5   3   2        2.89      -17.11     20.23 o 
  -4   3   2      447.11      488.73     46.20 o 
  -3   3   2      100.04      146.78     22.43 o 
  -2   3   2        0.59       14.14     20.23 o 
  -1   3   2      435.56      444.05     28.35 o 
   0   3   2      683.55      655.18     29.70 o 
   1   3   2      522.58      470.52     24.02 o 
   2   3   2        6.21       14.45     47.88 o 
   3   3   2       13.16      -13.60     13.60 o 
   4   3   2       95.92      122.29     15.83 o 
   5   3   2      124.11      138.99     22.39 o 
   6   3   2     1165.02     1098.17     44.81 o 
   7   3   2       14.98       24.29     36.83 o 
   8   3   2        5.32      -28.75     37.12 o 
   9   3   2       20.42       16.10     22.94 o 
  10   3   2      450.78      471.89    100.61 o 
  11   3   2        8.36       21.19     52.67 o 
  12   3   2        0.21      163.76    125.23 o 
  13   3   2      161.36       11.33    130.91 o 
 -12   4   2       14.57      -46.74    106.10 o 
 -11   4   2      116.83      220.93     88.12 o 
 -10   4   2      141.14      101.72     52.09 o 
  -9   4   2      240.73      144.65     53.84 o 
  -8   4   2        5.21       -6.87     51.00 o 
  -7   4   2      451.86      450.48     51.86 o 
  -6   4   2     1376.87     1337.96     46.31 o 
  -5   4   2       87.42       86.50     21.77 o 
  -4   4   2     1752.98     1815.23     61.02 o 
  -3   4   2        0.01      -11.05     24.04 o 
  -2   4   2      262.38      211.15     21.37 o 
  -1   4   2      102.24      114.68     20.40 o 
   0   4   2     1358.46     1155.79     35.71 o 
   1   4   2     6848.27     7416.58    128.02 o 
   2   4   2     4356.38     4214.54     75.15 o 
   3   4   2        0.73        2.83     25.50 o 
   4   4   2       23.23        5.53     16.22 o 
   5   4   2     4293.54     4237.54     70.63 o 
   6   4   2      101.85       90.80     22.10 o 
   7   4   2        1.65       -2.92     20.23 o 
   8   4   2     1420.78     1274.20    128.47 o 
   9   4   2       98.61      121.91     27.03 o 
  10   4   2       19.48       -7.14     56.67 o 
  11   4   2      803.47      943.45    261.05 o 
  12   4   2      350.63      434.70    153.59 o 
  13   4   2       99.43      119.00    113.34 o 
 -12   5   2      128.09      112.77    158.11 o 
 -11   5   2       40.58       38.00    110.50 o 
 -10   5   2      256.80      349.75     61.00 o 
  -9   5   2       45.58        7.41     40.92 o 
  -8   5   2       57.87       34.06     33.12 o 
  -7   5   2      207.27      220.20     31.18 o 
  -6   5   2        5.06       51.44     28.04 o 
  -5   5   2        0.39        7.56     25.34 o 
  -4   5   2      565.51      600.63     97.51 o 
  -3   5   2        0.72       37.14     21.77 o 
  -2   5   2        1.87      -35.47     47.88 o 
  -1   5   2     1568.87     1373.66     80.61 o 
   0   5   2        0.16      -25.97     25.97 o 
   1   5   2     5129.06     5083.88    373.47 o 
   2   5   2     1032.76     1186.84     36.12 o 
   3   5   2       12.80       10.56     29.51 o 
   4   5   2       51.93       53.86     20.12 o 
   5   5   2       74.31       59.01     47.89 o 
   6   5   2      279.71      310.85     33.44 o 
   7   5   2      887.24      831.28     92.71 o 
   8   5   2        0.04      -24.65     28.38 o 
   9   5   2       53.94       80.83     37.82 o 
  10   5   2      199.80      231.26     46.83 o 
  11   5   2      104.17       86.23    129.77 o 
  12   5   2       53.67       40.23    102.57 o 
  13   5   2       87.04      -73.67    113.90 o 
 -12   6   2       35.54      -73.67    221.00 o 
 -11   6   2      101.22       22.01     74.51 o 
 -10   6   2        0.02      -79.05     79.05 o 
  -9   6   2        3.33      -36.79     63.57 o 
  -8   6   2       28.49       83.61     73.38 o 
  -7   6   2        8.43      -18.36     33.95 o 
  -6   6   2      573.01      465.30     42.15 o 
  -5   6   2      140.19       99.01     27.03 o 
  -4   6   2        1.10      -22.67     23.64 o 
  -3   6   2       19.98       16.12     48.45 o 
  -2   6   2       86.57       62.22     28.62 o 
  -1   6   2        8.02       13.55     21.86 o 
   0   6   2     1908.86     2013.60     62.23 o 
   1   6   2       79.71       82.67     24.03 o 
   2   6   2      297.94      258.50     26.07 o 
   3   6   2      260.03      235.61     27.21 o 
   4   6   2     1073.98     1093.32     56.43 o 
   5   6   2      270.40      274.66     34.01 o 
   6   6   2      603.08      466.49     31.17 o 
   7   6   2     1180.37     1206.51     75.42 o 
   8   6   2       73.19       73.35     39.67 o 
   9   6   2      310.02      397.37     60.16 o 
  10   6   2       61.67       71.41     65.15 o 
  11   6   2      236.42      253.14     80.08 o 
  12   6   2       15.76       11.81    138.26 o 
 -11   7   2       30.02      112.32    127.22 o 
 -10   7   2      348.46      421.35     87.44 o 
  -9   7   2        4.41      -30.68     75.53 o 
  -8   7   2       19.82       17.42     45.04 o 
  -7   7   2        4.63        1.50     42.10 o 
  -6   7   2        4.64      -36.79     47.88 o 
  -5   7   2        2.24       15.22     33.71 o 
  -4   7   2       79.52       52.49     32.81 o 
  -3   7   2       47.44       35.63     25.56 o 
  -2   7   2      133.48      108.76     45.05 o 
  -1   7   2      401.88      375.21     31.85 o 
   0   7   2      899.59      822.69     43.42 o 
   1   7   2      469.08      395.08     53.29 o 
   2   7   2     1007.66     1148.61     37.67 o 
   3   7   2      130.36       57.29     45.05 o 
   4   7   2      225.78      238.50     29.50 o 
   5   7   2        8.30       42.63     39.38 o 
   6   7   2      925.06      827.82     70.02 o 
   7   7   2      305.52      317.72     42.36 o 
   8   7   2      599.84      697.88     97.78 o 
   9   7   2      208.49      196.94     94.36 o 
  10   7   2        2.88      -59.27     67.76 o 
  11   7   2      603.52      729.45    102.88 o 
  12   7   2      195.73      168.30    204.30 o 
 -11   8   2       38.41       90.10     95.77 o 
 -10   8   2      169.41      210.54     84.26 o 
  -9   8   2       87.82       44.03     79.76 o 
  -8   8   2        0.03       51.49     62.05 o 
  -7   8   2       34.80      -28.33     47.99 o 
  -6   8   2      813.99      770.82     60.05 o 
  -5   8   2        0.06        6.89     37.91 o 
  -4   8   2      204.56      132.80     85.29 o 
  -3   8   2       38.95      -26.98     41.93 o 
  -2   8   2      282.04      285.72     84.73 o 
  -1   8   2     1961.64     1904.76     75.48 o 
   0   8   2        0.00       31.07     45.05 o 
   1   8   2        4.81      -24.66     58.93 o 
   2   8   2      635.83      675.95     40.48 o 
   3   8   2      237.51      210.54     30.87 o 
   4   8   2       78.36      132.74     30.81 o 
   5   8   2      111.61       90.39     39.67 o 
   6   8   2     2016.95     2047.10     83.21 o 
   7   8   2      224.91      211.88     37.72 o 
   8   8   2        5.29       13.27     51.09 o 
   9   8   2        0.13       38.16     69.59 o 
  10   8   2      207.68      329.49    100.83 o 
  11   8   2      170.10      162.76     97.53 o 
 -10   9   2       80.37      267.83     94.04 o 
  -9   9   2        1.01       13.32     50.78 o 
  -8   9   2      173.06       94.35     81.95 o 
  -7   9   2       85.48       83.43     46.53 o 
  -6   9   2      666.44      797.02     64.24 o 
  -5   9   2      124.06      189.72     55.99 o 
  -4   9   2       94.83      154.70     70.55 o 
  -3   9   2       17.41       28.90     65.17 o 
  -2   9   2        6.98       14.15     56.07 o 
  -1   9   2      419.73      417.92     70.18 o 
   0   9   2      597.78      671.54    117.63 o 
   1   9   2      732.52      703.37     60.31 o 
   2   9   2     1198.52     1251.06    152.27 o 
   3   9   2      115.40      141.91     62.62 o 
   4   9   2      131.49      197.36     53.55 o 
   5   9   2      305.79      325.88     45.73 o 
   6   9   2      914.20      733.25     87.88 o 
   7   9   2      332.07      530.60     87.26 o 
   8   9   2      467.58      566.60    147.37 o 
   9   9   2      151.35       68.57    158.68 o 
  10   9   2       38.30       38.00    133.17 o 
  11   9   2      246.42      562.18    142.81 o 
 -10  10   2      191.69      243.39    138.56 o 
  -9  10   2      131.53      204.57     85.41 o 
  -8  10   2       37.94      119.76     80.07 o 
  -7  10   2       56.38      214.40     60.14 o 
  -6  10   2       12.74      -56.95     56.95 o 
  -5  10   2       17.35       11.80    130.33 o 
  -4  10   2      635.29      679.51    103.10 o 
  -3  10   2       74.60       78.89    193.24 o 
  -2  10   2      120.21      182.62     50.08 o 
  -1  10   2      314.65      333.45     65.36 o 
   0  10   2      509.64      395.02     77.25 o 
   1  10   2      950.99      758.90     76.55 o 
   2  10   2      250.01      240.17     43.32 o 
   3  10   2       68.77       39.92     73.67 o 
   4  10   2      254.23      311.93     76.44 o 
   5  10   2      107.55      139.49     96.62 o 
   6  10   2       19.62       44.94     90.38 o 
   7  10   2      536.26      530.59     99.12 o 
   8  10   2      259.24      262.81    118.59 o 
   9  10   2        3.15        5.67    160.93 o 
  10  10   2      214.40      293.90    133.89 o 
  -9  11   2      272.96      222.74    101.94 o 
  -8  11   2       82.40      -50.55     96.41 o 
  -7  11   2       27.48      -44.77     59.14 o 
  -6  11   2      725.36      882.85    136.61 o 
  -5  11   2      226.86      131.94     70.84 o 
  -4  11   2     2373.43     2443.57    141.91 o 
  -3  11   2       77.43       37.76     58.94 o 
  -2  11   2      225.18      258.17     60.38 o 
  -1  11   2      625.62      569.96     72.70 o 
   0  11   2     1276.02     1436.85     94.54 o 
   1  11   2      313.47      274.52     67.13 o 
   2  11   2     2132.48     2203.61     92.56 o 
   3  11   2       40.99      -12.66     35.13 o 
   4  11   2      287.01      466.42     71.54 o 
   5  11   2      748.62      851.52    106.57 o 
   6  11   2        0.57       32.05     65.52 o 
   7  11   2      113.81      113.38    115.73 o 
   8  11   2        0.20      -11.33    159.80 o 
   9  11   2        2.59     -117.86    117.86 o 
  -8  12   2       12.80       95.92     91.72 o 
  -7  12   2      144.28      -19.57    104.84 o 
  -6  12   2        0.92       11.29     84.71 o 
  -5  12   2       25.83       84.48     82.45 o 
  -4  12   2       34.10       59.78     69.36 o 
  -3  12   2       96.81        6.59     75.90 o 
  -2  12   2       81.22      148.34    126.94 o 
  -1  12   2      205.16      250.09    108.24 o 
   0  12   2      180.25      355.45     79.00 o 
   1  12   2      118.53      268.47    173.69 o 
   2  12   2       24.79       15.87     95.77 o 
   3  12   2        0.00      131.00     86.23 o 
   4  12   2       13.52      -66.02     78.94 o 
   5  12   2      118.97      230.82    128.07 o 
   6  12   2       49.40      151.65    113.05 o 
   7  12   2       56.44      119.10    133.17 o 
   8  12   2       69.13      187.57    193.80 o 
  -7  13   2       73.08       35.78     87.83 o 
  -6  13   2      464.13      391.07    233.23 o 
  -5  13   2      470.47      410.88    126.68 o 
  -4  13   2       43.83      -16.42     85.40 o 
  -3  13   2       38.28       80.30    141.67 o 
  -2  13   2        1.17      -20.35    171.98 o 
  -1  13   2       37.44       53.62     86.09 o 
   0  13   2       74.47       88.32     84.74 o 
   1  13   2       22.26      148.22    135.43 o 
   2  13   2       39.77      105.57     70.77 o 
   3  13   2       89.81       43.26     84.83 o 
   4  13   2        1.42       48.72     88.52 o 
   5  13   2       93.92      143.68    108.52 o 
   6  13   2      290.79      439.54     89.92 o 
   7  13   2      196.80       97.64    132.89 o 
  -6  14   2      281.29      209.08    190.70 o 
  -5  14   2        9.35      112.44     76.50 o 
  -4  14   2      302.63      170.86     79.15 o 
  -3  14   2        0.01       48.44    111.85 o 
  -2  14   2       49.92       71.57    113.05 o 
  -1  14   2        2.52       95.53    181.33 o 
   0  14   2      173.52      157.27    186.73 o 
   1  14   2       48.33       22.44     95.07 o 
   2  14   2       16.92        4.82    187.00 o 
   3  14   2      172.50      170.56     83.76 o 
   4  14   2        1.63      -85.47    113.33 o 
   5  14   2       50.72       82.03     82.15 o 
  -3  15   2        2.08       73.52     85.37 o 
  -2  15   2        2.55       14.78     99.31 o 
  -1  15   2       54.69      261.22     97.28 o 
   0  15   2        1.08       37.54    119.00 o 
   1  15   2        5.37      -83.82     90.53 o 
   2  15   2        0.99      -38.30     83.21 o 
   3  15   2       47.01       25.57     91.64 o 
  -1 -14   3      162.45      397.82    126.37 o 
   0 -14   3      339.39       82.21    125.89 o 
   1 -14   3       84.91     -109.35    109.35 o 
   2 -14   3       64.64       -8.13     88.57 o 
   3 -14   3        4.07       58.25    178.50 o 
   4 -14   3       18.35       48.58     81.77 o 
  -4 -13   3       94.91      -43.13    145.66 o 
  -3 -13   3       30.96       97.59    213.07 o 
  -2 -13   3       46.82       -9.31     89.91 o 
  -1 -13   3      181.54      220.24    223.85 o 
   0 -13   3        0.00       20.60    116.16 o 
   1 -13   3       41.05      159.41     79.02 o 
   2 -13   3        6.83      104.28     97.61 o 
   3 -13   3       59.72       -0.47     93.38 o 
   4 -13   3       87.96      -30.70     97.63 o 
   5 -13   3      141.80      159.91     89.42 o 
   6 -13   3      156.03      261.54    114.35 o 
   7 -13   3      145.63        9.57    238.01 o 
  -6 -12   3      130.43      152.44    141.11 o 
  -5 -12   3       10.73      230.16    175.10 o 
  -4 -12   3       76.65       61.90     89.40 o 
  -3 -12   3       82.18      165.34    156.40 o 
  -2 -12   3        3.64       19.36    149.88 o 
  -1 -12   3        3.38       89.17    104.60 o 
   0 -12   3      738.13      951.59    398.51 o 
   1 -12   3      136.06       44.77    144.22 o 
   2 -12   3      103.75       40.23     73.63 o 
   3 -12   3       80.73      -12.52     66.24 o 
   4 -12   3        8.17     -100.46    100.46 o 
   5 -12   3      187.87      194.58    129.78 o 
   6 -12   3        0.00       64.48    119.49 o 
   7 -12   3        0.24      -74.12    120.78 o 
   8 -12   3      181.79      209.11    197.78 o 
  -7 -11   3       68.80       56.67    130.33 o 
  -6 -11   3       16.00     -121.93    133.76 o 
  -5 -11   3       39.63     -137.24    137.24 o 
  -4 -11   3      273.54      263.08     87.84 o 
  -3 -11   3       19.34      -53.68    110.78 o 
  -2 -11   3       12.04       39.35    121.83 o 
  -1 -11   3      409.29      419.38    175.98 o 
   0 -11   3      295.66      186.83     75.93 o 
   1 -11   3      188.14      236.42     72.41 o 
   2 -11   3      149.47      187.40     88.10 o 
   3 -11   3        0.81      -82.47     82.47 o 
   4 -11   3      173.28      205.65     55.67 o 
   5 -11   3        2.35        9.90     62.62 o 
   6 -11   3      158.94      301.71     96.07 o 
   7 -11   3       49.64      106.01     88.15 o 
   8 -11   3       62.09      -70.64    103.84 o 
   9 -11   3       48.93       94.47    170.57 o 
  -7 -10   3      189.18      -21.54    123.36 o 
  -6 -10   3      190.95      168.31    120.74 o 
  -5 -10   3      181.40      203.82     96.16 o 
  -4 -10   3       26.52      210.81    116.17 o 
  -3 -10   3       42.57       73.18    110.78 o 
  -2 -10   3        1.74      -10.96    147.05 o 
  -1 -10   3        0.25       28.94     53.37 o 
   0 -10   3      159.91      167.42     54.12 o 
   1 -10   3       23.76       28.90     36.66 o 
   2 -10   3       92.63       74.96     42.22 o 
   3 -10   3      770.14      807.26    198.13 o 
   4 -10   3      106.74       87.29     38.96 o 
   5 -10   3      206.21      255.34     45.39 o 
   6 -10   3        7.82        8.10     41.93 o 
   7 -10   3       42.36      -16.72     40.07 o 
   8 -10   3       22.84       36.80    102.28 o 
   9 -10   3      105.82       99.75     76.94 o 
  10 -10   3       10.64        4.00    147.05 o 
  -8  -9   3        3.57      -50.81     88.11 o 
  -7  -9   3        3.16      -73.41    113.05 o 
  -6  -9   3      178.46      136.33     81.61 o 
  -5  -9   3       33.33       -5.07    227.23 o 
  -4  -9   3       43.24       62.64     63.57 o 
  -3  -9   3      158.81      166.20     49.92 o 
  -2  -9   3      219.03      169.45     37.33 o 
  -1  -9   3      150.16      169.30     30.51 o 
   0  -9   3       16.94       25.55     50.56 o 
   1  -9   3        0.96      -16.56     33.80 o 
   2  -9   3      100.07       56.67     31.31 o 
   3  -9   3        1.46      -28.29     28.29 o 
   4  -9   3      326.91      319.90     60.36 o 
   5  -9   3      406.25      479.63     44.14 o 
   6  -9   3      148.05      218.92     41.40 o 
   7  -9   3        2.75       13.66     42.35 o 
   8  -9   3      366.51      451.47    107.68 o 
   9  -9   3      183.04       19.10     78.30 o 
  10  -9   3        6.24       95.76     69.58 o 
  11  -9   3      462.75      365.54    102.41 o 
  -9  -8   3      136.73       72.86    158.39 o 
  -8  -8   3      380.66      504.58    102.80 o 
  -7  -8   3       70.95      207.24     90.38 o 
  -6  -8   3        4.33       30.28     55.80 o 
  -5  -8   3        3.61      -12.94     34.00 o 
  -4  -8   3      396.84      496.13     51.01 o 
  -3  -8   3      734.91      705.91     51.60 o 
  -2  -8   3       52.49       51.07     30.16 o 
  -1  -8   3       25.22      -10.94     20.67 o 
   0  -8   3       88.09       74.55     37.51 o 
   1  -8   3       66.05       67.33     28.33 o 
   2  -8   3       10.51        9.25     51.00 o 
   3  -8   3       74.64       75.56     23.06 o 
   4  -8   3        5.72        0.00     24.44 o 
   5  -8   3       75.31       68.03     35.86 o 
   6  -8   3     1055.86     1073.16     55.73 o 
   7  -8   3      158.58      216.97     44.63 o 
   8  -8   3      142.54       73.72     40.07 o 
   9  -8   3       11.28      -53.10     53.10 o 
  10  -8   3      132.77      147.73     83.55 o 
  11  -8   3       12.48      -50.48     86.28 o 
  12  -8   3       52.95      -93.62    171.57 o 
 -10  -7   3      123.59      -51.54     99.17 o 
  -9  -7   3      335.11      334.57    138.85 o 
  -8  -7   3        1.51      -62.62     62.62 o 
  -7  -7   3      846.08      844.49    213.16 o 
  -6  -7   3       84.25      152.98     62.90 o 
  -5  -7   3      209.25      209.74     31.77 o 
  -4  -7   3      306.89      273.00     34.57 o 
  -3  -7   3      313.96      283.63     33.04 o 
  -2  -7   3      118.55       98.13     22.75 o 
  -1  -7   3      336.91      333.90     23.25 o 
   0  -7   3     2055.83     2173.91     54.05 o 
   1  -7   3      545.37      505.81     29.17 o 
   2  -7   3       48.18       51.00     30.88 o 
   3  -7   3        1.85      -21.06     21.65 o 
   4  -7   3        3.15        8.78     21.91 o 
   5  -7   3       24.20      -26.06     26.06 o 
   6  -7   3       28.15        8.87     31.44 o 
   7  -7   3        1.62       33.43     37.67 o 
   8  -7   3       11.71       -8.83     92.93 o 
   9  -7   3      269.07      323.04     68.58 o 
  10  -7   3      169.88      122.14    190.41 o 
  11  -7   3      489.18      536.49    104.86 o 
  12  -7   3       79.82       15.82     84.45 o 
 -10  -6   3       97.24      193.71    127.79 o 
  -9  -6   3        2.14      188.03    170.28 o 
  -8  -6   3      122.08      139.05     67.77 o 
  -7  -6   3     1137.73     1101.98     75.53 o 
  -6  -6   3      659.85      656.42     37.93 o 
  -5  -6   3      152.23      125.94     73.67 o 
  -4  -6   3      116.59      150.58     31.45 o 
  -3  -6   3       76.55       41.56     17.70 o 
  -2  -6   3      198.04      203.62     22.95 o 
  -1  -6   3        0.65       16.37     14.65 o 
   0  -6   3      140.85      168.42     26.22 o 
   1  -6   3      251.55      251.06     25.79 o 
   2  -6   3        0.58        0.39     51.28 o 
   3  -6   3       22.18        8.50     28.05 o 
   4  -6   3        3.70       30.88     24.04 o 
   5  -6   3       15.62        3.52     29.51 o 
   6  -6   3     1094.02     1056.71     46.56 o 
   7  -6   3      331.35      266.57     31.59 o 
   8  -6   3        4.12        7.18     29.85 o 
   9  -6   3      425.19      360.26    139.15 o 
  10  -6   3      158.87      142.45     53.55 o 
  11  -6   3       42.61       -5.85    100.14 o 
  12  -6   3      812.01      748.07    112.23 o 
  13  -6   3       52.56      -73.67    175.67 o 
 -11  -5   3      199.97       40.47     95.68 o 
 -10  -5   3        5.63      -64.10     64.10 o 
  -9  -5   3        8.36      -22.98    147.33 o 
  -8  -5   3      165.06       86.50     63.50 o 
  -7  -5   3      510.06      451.24     49.63 o 
  -6  -5   3     1455.21     1483.98     69.78 o 
  -5  -5   3      479.62      509.36     45.91 o 
  -4  -5   3     3234.06     3265.50     75.98 o 
  -3  -5   3      146.33      141.95     42.50 o 
  -2  -5   3      809.79      760.28     30.90 o 
  -1  -5   3       61.72      173.71     48.17 o 
   0  -5   3    13738.76    14470.98    225.48 o 
   1  -5   3      361.96      380.36     25.38 o 
   2  -5   3     2223.29     2373.74     57.21 o 
   3  -5   3     2259.86     2156.16    105.05 o 
   4  -5   3      838.66      875.98     31.48 o 
   5  -5   3      968.35      925.60     36.58 o 
   6  -5   3        2.62       33.74     21.77 o 
   7  -5   3        8.99        3.68     21.91 o 
   8  -5   3        1.55        0.00     24.44 o 
   9  -5   3      601.41      564.31     38.67 o 
  10  -5   3       10.82      -47.88     47.88 o 
  11  -5   3      570.63      834.67     83.47 o 
  12  -5   3      380.46      531.50     90.17 o 
  13  -5   3       20.70      -45.66     84.11 o 
 -11  -4   3      319.49      264.97    105.41 o 
 -10  -4   3      246.24      329.99    283.64 o 
  -9  -4   3      436.36      446.14     67.30 o 
  -8  -4   3      281.34      331.69     61.51 o 
  -7  -4   3       18.63       11.33     40.07 o 
  -6  -4   3        5.45      -32.25     32.25 o 
  -5  -4   3       63.34       81.89     20.75 o 
  -4  -4   3       23.61       28.33     22.67 o 
  -3  -4   3        0.04        5.67     16.03 o 
  -2  -4   3     5194.22     5418.61     85.32 o 
  -1  -4   3     5409.91     5889.61    110.33 o 
   0  -4   3     1062.57      966.06     36.03 o 
   1  -4   3      508.25      597.64     23.79 o 
   2  -4   3      802.60      853.89     28.07 o 
   3  -4   3        0.99       40.48     28.33 o 
   4  -4   3      113.12      131.18     19.55 o 
   5  -4   3     1069.38     1035.01     32.30 o 
   6  -4   3      232.81      205.11     30.89 o 
   7  -4   3        0.92      -12.06     21.50 o 
   8  -4   3       52.47       51.38     17.70 o 
   9  -4   3     1638.18     1705.99     71.75 o 
  10  -4   3       45.11       83.71     56.38 o 
  11  -4   3     1160.36     1205.69     98.65 o 
  12  -4   3      242.21      258.35     74.68 o 
  13  -4   3      107.14      -23.78    162.74 o 
 -12  -3   3        8.19      -17.00    147.90 o 
 -11  -3   3       18.59       27.43     47.15 o 
 -10  -3   3       81.22      124.50    142.52 o 
  -9  -3   3      540.86      590.82     72.81 o 
  -8  -3   3      836.95      781.21     90.43 o 
  -7  -3   3     2467.87     2433.44     89.25 o 
  -6  -3   3     4007.41     3975.57     97.34 o 
  -5  -3   3        2.39       12.30     22.02 o 
  -4  -3   3       29.33       32.23     16.72 o 
  -3  -3   3      231.79      264.13     17.43 o 
  -2  -3   3     1474.13     1597.06     36.12 o 
  -1  -3   3     1827.39     2100.74     38.21 o 
   0  -3   3     8135.61     8288.67    135.53 o 
   1  -3   3       56.45       30.60     15.21 o 
   2  -3   3     1863.72     1727.66     31.13 o 
   3  -3   3     3815.89     4035.02     70.80 o 
   4  -3   3      723.06      692.14     22.66 o 
   5  -3   3     1198.36     1187.79     54.46 o 
   6  -3   3     1601.11     1654.27     52.20 o 
   7  -3   3      181.82      189.88     16.03 o 
   8  -3   3      263.04      254.69     11.82 o 
   9  -3   3      203.11       98.77     48.92 o 
  10  -3   3     1326.29     1277.13    110.30 o 
  11  -3   3      474.81      598.53     78.58 o 
  12  -3   3        4.49       21.87     87.61 o 
  13  -3   3       17.20       69.01    143.93 o 
 -12  -2   3      120.63      262.69    107.39 o 
 -11  -2   3      233.01      213.14     73.49 o 
 -10  -2   3        8.18       35.29    181.05 o 
  -9  -2   3      302.83      355.77     60.12 o 
  -8  -2   3        5.61        2.82     82.17 o 
  -7  -2   3       63.70       42.25     39.67 o 
  -6  -2   3     2255.00     2305.78     70.76 o 
  -5  -2   3        0.63       28.33     25.81 o 
  -4  -2   3      393.04      406.75     29.86 o 
  -3  -2   3        0.66      -11.38     31.45 o 
  -2  -2   3     4211.97     4099.35     69.72 o 
  -1  -2   3     2713.42     2667.16     46.64 o 
   0  -2   3    12257.98    12015.51    182.33 o 
   1  -2   3        1.69      -10.52     10.52 o 
   2  -2   3      604.95      592.56     36.58 o 
   3  -2   3     5231.03     5233.54     76.06 o 
   4  -2   3       31.94       58.03     12.22 o 
   5  -2   3      703.83      710.27     23.61 o 
   6  -2   3      149.88      146.89     11.60 o 
   7  -2   3      135.37       94.69     44.77 o 
   8  -2   3      241.46      260.22     39.50 o 
   9  -2   3     1235.54     1269.96     73.14 o 
  10  -2   3     1071.82     1010.47     88.44 o 
  11  -2   3      856.92      915.00    105.16 o 
  12  -2   3       10.83      -36.40     74.08 o 
  13  -2   3       51.89     -107.74    126.63 o 
 -12  -1   3      144.15       49.40     99.45 o 
 -11  -1   3       43.30       90.14    237.43 o 
 -10  -1   3       75.21       19.65     63.35 o 
  -9  -1   3       76.82       59.27     54.11 o 
  -8  -1   3     2010.63     1919.48     80.68 o 
  -7  -1   3      443.24      391.72     74.54 o 
  -6  -1   3       36.20      115.88     32.06 o 
  -5  -1   3      218.72      195.56     26.38 o 
  -4  -1   3       24.24       19.66     25.90 o 
  -3  -1   3        0.79       14.17     28.33 o 
  -2  -1   3     2328.10     2157.22     41.32 o 
  -1  -1   3        0.06        0.68     17.83 o 
   0  -1   3     1417.93     1530.65     36.72 o 
   1  -1   3       30.73       47.20     18.62 o 
   2  -1   3      205.78      199.90     18.52 o 
   3  -1   3     2212.41     2061.30     36.18 o 
   4  -1   3      891.45      822.08     25.59 o 
   5  -1   3      291.45      293.93     16.50 o 
   6  -1   3     1112.83     1111.66     46.86 o 
   7  -1   3      483.65      488.81     37.75 o 
   8  -1   3      336.58      341.80     37.17 o 
   9  -1   3      513.26      481.21    141.99 o 
  10  -1   3        5.24      -41.87     96.33 o 
  11  -1   3      256.55      222.92     61.34 o 
  12  -1   3      174.75      271.36     65.97 o 
  13  -1   3       55.03      -37.00    147.33 o 
  14  -1   3       30.42     -136.00    221.56 o 
 -12   0   3       11.25      -47.52    209.95 o 
 -11   0   3      270.53      257.66    126.66 o 
 -10   0   3       93.64      199.22    127.50 o 
  -9   0   3       51.75       38.53     49.01 o 
  -8   0   3     3344.58     3251.20    120.66 o 
  -7   0   3      382.35      363.86     47.69 o 
  -6   0   3       24.27       39.54     27.85 o 
  -5   0   3      153.71      117.55     36.84 o 
  -4   0   3       10.75       39.82     13.88 o 
  -3   0   3        0.48       -0.07     11.33 o 
  -2   0   3      456.07      521.50     27.85 o 
  -1   0   3     4175.05     3880.39     73.26 o 
   0   0   3    21063.96    20215.65    285.59 o 
   1   0   3     6020.66     6099.81    113.68 o 
   2   0   3        1.92       17.00     16.03 o 
   3   0   3     5124.09     5540.03    123.42 o 
   4   0   3     2160.18     2276.94     35.84 o 
   5   0   3     2054.22     2121.43     66.96 o 
   6   0   3      249.74      273.32     37.69 o 
   7   0   3       61.32       57.10     27.06 o 
   8   0   3      184.52      185.96     37.18 o 
   9   0   3      760.77      700.70    126.99 o 
  10   0   3      110.92       38.93     48.14 o 
  11   0   3        6.70       52.70     62.50 o 
  12   0   3      192.40      398.79    172.85 o 
  13   0   3       80.47      367.04    244.80 o 
  14   0   3       16.03     -192.10    221.00 o 
 -12   1   3      131.29      105.75     83.76 o 
 -11   1   3      414.39      464.72    257.60 o 
 -10   1   3      465.83      440.72     82.20 o 
  -9   1   3       30.49       70.98     47.18 o 
  -8   1   3     1282.20     1294.50     66.46 o 
  -7   1   3      392.17      382.64     42.79 o 
  -6   1   3       12.91       31.45     16.03 o 
  -5   1   3      835.44      778.37     28.22 o 
  -4   1   3     6770.82     7158.90    112.70 o 
  -3   1   3      161.19      178.82     20.64 o 
  -2   1   3     7077.53     7195.53    122.31 o 
  -1   1   3      549.82      424.84     59.56 o 
   0   1   3    16199.77    15876.60    306.67 o 
   1   1   3      152.40      174.60     23.65 o 
   2   1   3    17151.47    17085.42    239.35 o 
   3   1   3     1067.29      971.45     44.56 o 
   4   1   3      371.57      439.57     17.30 o 
   5   1   3     4450.99     4830.32     85.19 o 
   6   1   3     1134.08     1143.69     23.26 o 
   7   1   3        3.29      -72.14     93.78 o 
   8   1   3      523.04      496.50    107.42 o 
   9   1   3     1241.81     1173.30     70.25 o 
  10   1   3       44.50      -20.18     50.72 o 
  11   1   3        3.93      -59.57    115.88 o 
  12   1   3       14.16       88.44    160.93 o 
  13   1   3      135.76      157.27     99.87 o 
  14   1   3        2.75       11.33    222.13 o 
 -12   2   3      107.76       98.06     78.93 o 
 -11   2   3       52.27       52.60     84.72 o 
 -10   2   3      238.99      328.43     94.36 o 
  -9   2   3        0.24      -26.97     47.88 o 
  -8   2   3        7.38       13.89     21.91 o 
  -7   2   3        0.14        8.27     22.02 o 
  -6   2   3     2726.70     2723.42     61.22 o 
  -5   2   3      838.40      827.19     29.14 o 
  -4   2   3      201.00      230.34     21.71 o 
  -3   2   3       37.51       45.33     20.04 o 
  -2   2   3      871.54      883.34    107.23 o 
  -1   2   3     1616.36     1677.78     51.85 o 
   0   2   3       33.14       81.07     22.02 o 
   1   2   3     9389.68     9249.45    248.39 o 
   2   2   3      805.50      847.85     27.89 o 
   3   2   3      794.15      825.76     24.47 o 
   4   2   3      749.39      615.65     24.11 o 
   5   2   3     1000.45     1044.04     29.08 o 
   6   2   3     2039.72     1971.56     49.57 o 
   7   2   3      655.60      613.44     28.16 o 
   8   2   3        0.84      -21.05     21.05 o 
   9   2   3       32.51       29.95     28.33 o 
  10   2   3      592.52      629.89     61.80 o 
  11   2   3      125.60      -11.33     74.24 o 
  12   2   3      301.71      555.40    124.12 o 
  13   2   3      249.22      102.01    124.68 o 
 -12   3   3        4.14       84.43    208.53 o 
 -11   3   3      339.20      411.71    230.10 o 
 -10   3   3        0.09     -130.61    130.61 o 
  -9   3   3      309.59      257.28     43.02 o 
  -8   3   3      291.58      237.46     29.93 o 
  -7   3   3       10.62      -24.04     24.04 o 
  -6   3   3      807.94      884.31     36.42 o 
  -5   3   3       27.22       53.55     21.51 o 
  -4   3   3      213.88      242.16     25.74 o 
  -3   3   3        1.86        9.98     25.78 o 
  -2   3   3     1063.14      856.82     61.57 o 
  -1   3   3      172.08      159.27     28.05 o 
   0   3   3     1153.56     1089.54     39.74 o 
   1   3   3        0.17       19.75     28.04 o 
   2   3   3       78.84       89.53     21.62 o 
   3   3   3       84.57       74.03     16.03 o 
   4   3   3      826.61      834.67     32.90 o 
   5   3   3     1020.37     1075.96     29.55 o 
   6   3   3      373.33      303.97     22.06 o 
   7   3   3      128.54      161.17     20.02 o 
   8   3   3      100.21       56.93     31.17 o 
   9   3   3     1093.31     1084.44     43.81 o 
  10   3   3        9.07       11.33     28.38 o 
  11   3   3     1108.46     1152.85    163.29 o 
  12   3   3       24.92       68.57    119.57 o 
  13   3   3       14.49      141.66    112.76 o 
 -12   4   3      358.92      537.84    234.07 o 
 -11   4   3        9.55      -73.90     73.90 o 
 -10   4   3        5.69       75.14     67.19 o 
  -9   4   3     1440.22     1477.16     73.56 o 
  -8   4   3     1845.87     1956.03    216.98 o 
  -7   4   3      606.62      606.98     41.64 o 
  -6   4   3       11.32        6.96     27.96 o 
  -5   4   3        4.50       11.33     21.77 o 
  -4   4   3       49.22       77.03     39.38 o 
  -3   4   3     1485.33     1538.86     80.02 o 
  -2   4   3     2643.15     2466.40     60.81 o 
  -1   4   3      945.24      914.96     35.49 o 
   0   4   3      406.37      339.26     57.83 o 
   1   4   3     1294.05     1354.71     41.02 o 
   2   4   3      796.17      759.14     28.99 o 
   3   4   3      590.16      563.17     46.50 o 
   4   4   3      870.76      849.57     35.16 o 
   5   4   3      657.71      673.10     26.20 o 
   6   4   3      478.81      430.29     27.09 o 
   7   4   3      668.11      529.85     28.16 o 
   8   4   3       31.81       56.57     28.33 o 
   9   4   3      351.13      313.22     30.50 o 
  10   4   3     1181.77     1119.15     52.93 o 
  11   4   3        6.78      -14.30     67.72 o 
  12   4   3       23.85       73.67    124.10 o 
  13   4   3       20.89     -130.90    136.00 o 
 -12   5   3       37.98      272.00    168.87 o 
 -11   5   3       12.63       12.81     82.08 o 
 -10   5   3       21.01       -5.50    105.12 o 
  -9   5   3      588.97      712.51     65.19 o 
  -8   5   3     1470.63     1381.31     67.37 o 
  -7   5   3      476.06      381.62     56.97 o 
  -6   5   3      336.55      368.94     96.64 o 
  -5   5   3        6.78       46.06     39.38 o 
  -4   5   3      186.46      211.05     32.26 o 
  -3   5   3     3325.40     3543.24     82.60 o 
  -2   5   3       58.16       15.22     23.36 o 
  -1   5   3      193.36      187.55     29.69 o 
   0   5   3     7841.44     8067.81    148.74 o 
   1   5   3      335.37      327.86     31.77 o 
   2   5   3       33.39       16.85     36.83 o 
   3   5   3      186.80      219.90     23.48 o 
   4   5   3      559.52      570.32     34.23 o 
   5   5   3       27.96       34.23     25.50 o 
   6   5   3        5.83       13.02     21.91 o 
   7   5   3        3.48        6.67     32.50 o 
   8   5   3      228.17      256.42     32.61 o 
   9   5   3      296.91      198.36     39.19 o 
  10   5   3      747.72      704.04    128.40 o 
  11   5   3       70.49      117.02     68.28 o 
  12   5   3       31.62       78.77    124.10 o 
  13   5   3       42.90       68.57    142.23 o 
 -11   6   3       81.31      199.45     83.26 o 
 -10   6   3        0.48        7.95     73.67 o 
  -9   6   3      228.71      248.98     71.07 o 
  -8   6   3        5.21      -30.25     46.06 o 
  -7   6   3      962.01      896.69     52.54 o 
  -6   6   3     1196.55     1015.55     90.17 o 
  -5   6   3     1360.21     1302.29     59.27 o 
  -4   6   3     1070.24     1117.41     51.62 o 
  -3   6   3      119.58      113.30     27.85 o 
  -2   6   3      217.49      252.99     37.73 o 
  -1   6   3      336.92      359.93     32.26 o 
   0   6   3     1338.64     1639.41    134.19 o 
   1   6   3        3.98        7.05     30.88 o 
   2   6   3      921.62      918.91     36.90 o 
   3   6   3     4123.76     4590.79     88.56 o 
   4   6   3     1711.14     1686.44     54.46 o 
   5   6   3      661.30      619.09     31.87 o 
   6   6   3       36.48       50.72     45.05 o 
   7   6   3       28.29       56.33     47.88 o 
   8   6   3       17.85       58.92     35.88 o 
   9   6   3      297.61      261.92     82.18 o 
  10   6   3       13.08       84.28     73.64 o 
  11   6   3       78.44      121.90     87.83 o 
  12   6   3       60.36     -107.67    107.67 o 
 -11   7   3      115.45      243.45    119.57 o 
 -10   7   3       74.41      147.09     92.93 o 
  -9   7   3      397.92      242.10     69.46 o 
  -8   7   3      606.36      761.37    157.87 o 
  -7   7   3        6.77       51.49     44.91 o 
  -6   7   3      185.27      158.27     33.72 o 
  -5   7   3        2.27       15.21     35.26 o 
  -4   7   3      411.33      390.57     39.48 o 
  -3   7   3       24.74        2.89     28.25 o 
  -2   7   3      177.89      113.06     32.46 o 
  -1   7   3        4.22      -14.31     24.03 o 
   0   7   3      423.62      380.08     45.63 o 
   1   7   3      401.43      469.02     33.32 o 
   2   7   3      181.38      161.57     25.97 o 
   3   7   3      938.69      780.32     31.16 o 
   4   7   3     1082.20      986.68     55.86 o 
   5   7   3      373.88      320.01     35.15 o 
   6   7   3      116.61      150.99     45.34 o 
   7   7   3      310.36      318.66     36.78 o 
   8   7   3      109.07       83.14     51.09 o 
   9   7   3      191.26      124.11     93.22 o 
  10   7   3     1096.62     1357.94    197.31 o 
  11   7   3      179.03       81.01     90.25 o 
  12   7   3      131.01       16.50     92.73 o 
 -11   8   3       76.36      124.93     78.77 o 
 -10   8   3      159.18       89.62     85.16 o 
  -9   8   3       79.17      -22.67     95.77 o 
  -8   8   3        0.47       60.50     58.67 o 
  -7   8   3     1743.24     2032.17    155.70 o 
  -6   8   3       61.29      109.59     50.72 o 
  -5   8   3      115.56      146.88     41.80 o 
  -4   8   3        0.07      -11.20     60.10 o 
  -3   8   3      247.96      237.89     37.74 o 
  -2   8   3      944.35      943.33     53.84 o 
  -1   8   3       14.75       20.04     29.61 o 
   0   8   3      774.86      737.69     41.95 o 
   1   8   3      190.41      163.86     37.12 o 
   2   8   3      853.99      809.14     40.26 o 
   3   8   3      676.55      649.50     38.38 o 
   4   8   3      360.50      353.21     34.63 o 
   5   8   3       83.83       67.71     38.96 o 
   6   8   3      883.24      901.90     61.66 o 
   7   8   3      220.91       99.67     98.89 o 
   8   8   3        1.95      113.74     50.14 o 
   9   8   3       42.72       55.96     76.51 o 
  10   8   3      149.58       82.83     71.21 o 
  11   8   3       30.05     -145.57    153.00 o 
 -10   9   3       20.90       -6.26     81.88 o 
  -9   9   3       44.35       73.25     75.65 o 
  -8   9   3       86.08      219.87     95.77 o 
  -7   9   3      896.90     1164.25    160.44 o 
  -6   9   3       45.76       37.50     59.30 o 
  -5   9   3      279.74      286.02     78.40 o 
  -4   9   3       55.79       90.99     53.27 o 
  -3   9   3       10.29       -8.54     59.78 o 
  -2   9   3     1081.77      871.56    109.73 o 
  -1   9   3        4.20       66.24     49.20 o 
   0   9   3        1.72      -34.33     82.16 o 
   1   9   3      267.12      230.19     57.24 o 
   2   9   3     1642.54     1591.51    213.87 o 
   3   9   3      652.49      639.99     46.88 o 
   4   9   3     1950.72     1894.70    288.22 o 
   5   9   3       40.99      126.94     47.71 o 
   6   9   3     1185.80     1250.17     85.34 o 
   7   9   3      294.25      151.34    118.17 o 
   8   9   3       52.39       58.45     74.19 o 
   9   9   3       73.82       98.34    126.94 o 
  10   9   3      237.15      242.98     92.54 o 
  11   9   3       11.46       94.52     99.21 o 
 -10  10   3       16.27       58.21    107.38 o 
  -9  10   3       13.65      122.20    132.60 o 
  -8  10   3        8.03       11.37     94.49 o 
  -7  10   3        0.26      -22.36     79.33 o 
  -6  10   3       58.64      -65.30     65.30 o 
  -5  10   3       25.31       75.77     68.82 o 
  -4  10   3       23.98      -25.38     58.39 o 
  -3  10   3       95.05       52.73     73.95 o 
  -2  10   3      460.00      283.05     74.65 o 
  -1  10   3      174.86      324.37     70.54 o 
   0  10   3      272.40      353.49     79.91 o 
   1  10   3       66.31       15.92     47.34 o 
   2  10   3      262.49      280.93     87.85 o 
   3  10   3        2.84      -95.76     95.76 o 
   4  10   3      150.98       72.80     47.69 o 
   5  10   3      118.69      121.12     61.52 o 
   6  10   3        0.56       49.78     65.80 o 
   7  10   3        6.77      -47.94    104.49 o 
   8  10   3      105.58      108.82     84.20 o 
   9  10   3      142.13       78.77    113.91 o 
  10  10   3      149.50      357.02    181.91 o 
  -9  11   3       42.78       89.50    147.05 o 
  -8  11   3       56.73      110.72    101.72 o 
  -7  11   3      740.28      968.72    107.02 o 
  -6  11   3       39.14      157.82     84.03 o 
  -5  11   3      482.04      772.73    102.12 o 
  -4  11   3      316.38      453.13    147.36 o 
  -3  11   3        5.69      -71.74     90.38 o 
  -2  11   3     1690.74     1901.12    123.70 o 
  -1  11   3      213.13      246.25     62.99 o 
   0  11   3     1016.08     1042.55     94.06 o 
   1  11   3       11.94      147.10    176.23 o 
   2  11   3      445.17      564.19    123.28 o 
   3  11   3       43.28      118.86     45.67 o 
   4  11   3      960.94     1028.88    281.49 o 
   5  11   3      552.89      538.95     85.81 o 
   6  11   3      737.04      800.41    133.93 o 
   7  11   3       16.96      112.38     83.86 o 
   8  11   3       60.27      242.54    164.33 o 
   9  11   3      227.21      192.12    135.44 o 
  -8  12   3      259.71       98.92    167.18 o 
  -7  12   3       90.91      -38.89     91.67 o 
  -6  12   3       52.51      188.94     81.60 o 
  -5  12   3      148.17      313.86    128.36 o 
  -4  12   3       27.48      -11.39    149.88 o 
  -3  12   3       14.63       61.79    135.43 o 
  -2  12   3        0.05       72.29     70.55 o 
  -1  12   3      378.04      422.92    121.29 o 
   0  12   3      117.98       65.10     98.89 o 
   1  12   3      110.37       81.79     69.47 o 
   2  12   3       49.34       10.24     98.88 o 
   3  12   3       20.47       41.57     64.99 o 
   4  12   3      705.51      925.38    109.94 o 
   5  12   3       35.25      -90.87     90.87 o 
   6  12   3      180.30      179.05    121.28 o 
   7  12   3        6.34     -113.89    121.01 o 
   8  12   3        2.07       56.67    164.33 o 
  -7  13   3       58.64     -112.77    112.77 o 
  -6  13   3      298.62       83.93    121.85 o 
  -5  13   3        1.00      -65.02     89.80 o 
  -4  13   3        4.72      127.48     95.22 o 
  -3  13   3       42.26      -67.25     78.82 o 
  -2  13   3      231.82      241.39     93.68 o 
  -1  13   3      142.11       79.00     89.42 o 
   0  13   3        9.55      -86.43    102.00 o 
   1  13   3       46.79      202.03     88.97 o 
   2  13   3       20.53       80.14    158.95 o 
   3  13   3      393.19      185.93    191.85 o 
   4  13   3       15.99      154.38    107.51 o 
   5  13   3       79.70       95.74     85.85 o 
   6  13   3       11.34      -30.59     72.81 o 
   7  13   3       42.14        4.34     99.16 o 
  -5  14   3        7.93       80.64     94.56 o 
  -4  14   3        1.88       37.83     85.12 o 
  -3  14   3       16.94       -1.92    104.15 o 
  -2  14   3      183.01      252.54     95.58 o 
  -1  14   3       11.07       35.18     87.17 o 
   0  14   3        9.01      209.29    140.24 o 
   1  14   3       17.25       27.72    124.95 o 
   2  14   3      300.42      531.68    103.47 o 
   3  14   3      300.83      219.94     86.51 o 
   4  14   3      414.58      492.90    104.58 o 
   5  14   3        0.70       12.87     75.16 o 
   6  14   3       63.28       36.11     84.84 o 
  -3  15   3      219.52       97.55    112.78 o 
  -2  15   3      150.51       93.20    104.39 o 
  -1  15   3       67.24      127.46     88.08 o 
   0  15   3        0.96       18.84     81.60 o 
   1  15   3       99.28       80.10     86.83 o 
   2  15   3        0.26       81.05     87.04 o 
   3  15   3        2.85     -122.70    150.16 o 
   0 -14   4       31.18      -84.43    260.10 o 
   1 -14   4        1.04     -131.92    131.92 o 
   2 -14   4      382.22      182.43    109.72 o 
   3 -14   4       32.47      -40.23    114.47 o 
  -3 -13   4       26.32      -44.77    112.77 o 
  -2 -13   4      819.17      866.74    185.93 o 
  -1 -13   4        3.28      106.05     83.03 o 
   0 -13   4       13.33       30.73    104.27 o 
   1 -13   4      149.10      120.94    100.85 o 
   2 -13   4        1.27      -96.55     96.55 o 
   3 -13   4       41.44      103.33     91.07 o 
   4 -13   4      191.25      118.09    107.67 o 
   5 -13   4       53.59        1.12     55.01 o 
   6 -13   4       11.45      -63.73    127.21 o 
  -5 -12   4        0.27      -11.33    188.13 o 
  -4 -12   4       62.40      -25.69    133.88 o 
  -3 -12   4        9.86      -61.42    129.76 o 
  -2 -12   4      193.70      135.24     96.09 o 
  -1 -12   4      311.53      448.25    114.01 o 
   0 -12   4        0.84      -74.29    144.78 o 
   1 -12   4        2.23      -44.04     96.09 o 
   2 -12   4      122.57      102.76    105.38 o 
   3 -12   4        1.32      -97.90    205.98 o 
   4 -12   4      639.81      742.56    115.87 o 
   5 -12   4       72.15       75.54     78.80 o 
   6 -12   4      101.47      178.68    129.50 o 
   7 -12   4      136.18      -11.00    109.74 o 
  -6 -11   4      159.70      453.84    178.79 o 
  -5 -11   4       43.45      158.00    137.52 o 
  -4 -11   4       14.94       11.82    180.76 o 
  -3 -11   4       61.23      158.82     81.99 o 
  -2 -11   4       31.78       21.59     74.50 o 
  -1 -11   4      166.46      168.27    169.16 o 
   0 -11   4       11.74       -5.67     84.81 o 
   1 -11   4       30.57      -23.56     90.38 o 
   2 -11   4        1.34      -19.48     62.62 o 
   3 -11   4       55.29      100.80     81.91 o 
   4 -11   4       99.17      125.15     74.88 o 
   5 -11   4        0.52      -61.57     82.53 o 
   6 -11   4       28.31      -29.74     94.14 o 
   7 -11   4      157.41      128.59    121.71 o 
   8 -11   4      172.94      361.21    136.25 o 
   9 -11   4       49.11       36.25    123.64 o 
  -7 -10   4      201.45      -81.01    118.11 o 
  -6 -10   4       14.86       97.56    129.00 o 
  -5 -10   4       34.15       38.94     84.03 o 
  -4 -10   4       26.68      117.31     81.66 o 
  -3 -10   4        1.27      -13.57     63.86 o 
  -2 -10   4        8.18       -1.74     59.21 o 
  -1 -10   4      202.54      137.89     80.97 o 
   0 -10   4        2.35      -46.81     60.36 o 
   1 -10   4       11.91      -90.09    110.22 o 
   2 -10   4        2.73       11.33     57.58 o 
   3 -10   4      292.20      364.60     57.81 o 
   4 -10   4        2.62       79.36     47.05 o 
   5 -10   4       93.15      124.26     48.45 o 
   6 -10   4       21.60      -15.41     49.01 o 
   7 -10   4       88.70       -6.40     64.30 o 
   8 -10   4      130.16      242.01    164.62 o 
   9 -10   4        0.65       33.43     81.19 o 
  10 -10   4       39.70      -25.03     73.25 o 
  -8  -9   4      290.64      259.56    191.55 o 
  -7  -9   4       65.35      114.45     94.06 o 
  -6  -9   4      198.10      243.76    121.28 o 
  -5  -9   4       87.83      -14.82     93.50 o 
  -4  -9   4       13.64      -52.00     56.48 o 
  -3  -9   4       50.39       50.89     62.62 o 
  -2  -9   4      115.78      181.16     90.95 o 
  -1  -9   4      316.35      280.08     61.53 o 
   0  -9   4       23.79      104.98     87.83 o 
   1  -9   4       30.18       19.87     67.27 o 
   2  -9   4      221.66      256.59     33.76 o 
   3  -9   4     1818.62     1802.55    134.73 o 
   4  -9   4      922.64      780.07     50.74 o 
   5  -9   4       58.02       95.77     35.53 o 
   6  -9   4      130.05      127.03     85.00 o 
   7  -9   4        0.88       41.89     44.68 o 
   8  -9   4      271.44      312.00     79.34 o 
   9  -9   4       75.55      151.39     77.60 o 
  10  -9   4      469.49      385.48    152.75 o 
  11  -9   4       12.06       18.21    121.26 o 
  -9  -8   4       22.07       36.41    172.83 o 
  -8  -8   4       46.85      -25.34    101.84 o 
  -7  -8   4       35.18       15.23     91.01 o 
  -6  -8   4        6.39      -65.40     65.40 o 
  -5  -8   4       80.30      132.74     51.00 o 
  -4  -8   4       83.33       19.07     34.70 o 
  -3  -8   4      125.29       84.00     29.46 o 
  -2  -8   4      149.54      111.45     46.18 o 
  -1  -8   4       57.06       15.47     45.62 o 
   0  -8   4       32.47        0.00     56.67 o 
   1  -8   4       27.51       47.93     47.48 o 
   2  -8   4     1494.80     1624.91     98.70 o 
   3  -8   4      340.27      344.39     40.56 o 
   4  -8   4      580.73      622.29     42.21 o 
   5  -8   4      540.56      537.14     44.30 o 
   6  -8   4      110.92       36.83     36.06 o 
   7  -8   4        4.24      -33.24     70.55 o 
   8  -8   4        0.11      -19.61     61.12 o 
   9  -8   4       15.90       14.10     56.09 o 
  10  -8   4        2.51      101.92     66.30 o 
  11  -8   4        1.79       38.27     87.83 o 
  12  -8   4        5.54      -40.53     84.72 o 
  -9  -7   4      264.05      316.04    233.21 o 
  -8  -7   4        7.64       43.13     73.24 o 
  -7  -7   4      975.52     1093.41     84.99 o 
  -6  -7   4       65.73      113.58     95.48 o 
  -5  -7   4     1197.36     1294.68     55.92 o 
  -4  -7   4      163.86      158.65     35.54 o 
  -3  -7   4      587.94      608.54     91.27 o 
  -2  -7   4       21.80       26.40     33.72 o 
  -1  -7   4     1199.29     1170.83     99.53 o 
   0  -7   4       72.16       64.41     32.25 o 
   1  -7   4      339.65      318.18     47.04 o 
   2  -7   4     1959.18     1910.07     66.45 o 
   3  -7   4        8.79       71.80     39.67 o 
   4  -7   4      446.77      477.58     34.70 o 
   5  -7   4      204.37      174.66     33.56 o 
   6  -7   4      241.94      223.67     35.87 o 
   7  -7   4       12.04       33.68     50.72 o 
   8  -7   4      756.86      693.03     57.89 o 
   9  -7   4      447.03      424.72     66.27 o 
  10  -7   4      116.07       87.22     61.10 o 
  11  -7   4       22.42       24.55    164.33 o 
  12  -7   4       45.31      247.04    103.48 o 
 -10  -6   4        0.07      142.68    100.16 o 
  -9  -6   4       62.43       35.51    144.22 o 
  -8  -6   4      106.00       84.09     91.67 o 
  -7  -6   4       79.06       46.01    110.22 o 
  -6  -6   4        0.56      -55.83     55.83 o 
  -5  -6   4       38.10        1.37     41.86 o 
  -4  -6   4      118.20       92.77     34.29 o 
  -3  -6   4      160.26      143.93     29.40 o 
  -2  -6   4       77.75       29.80     29.59 o 
  -1  -6   4       78.53       79.11     28.29 o 
   0  -6   4       72.62       41.57     50.72 o 
   1  -6   4      321.27      245.73     29.05 o 
   2  -6   4      226.16      243.81     23.48 o 
   3  -6   4        0.22       15.64     23.16 o 
   4  -6   4       31.03       40.23     34.00 o 
   5  -6   4      109.00      133.15     30.01 o 
   6  -6   4        4.40        8.52     28.25 o 
   7  -6   4      210.96      194.14     31.16 o 
   8  -6   4     1074.69     1051.72     75.70 o 
   9  -6   4      139.01      120.40     41.47 o 
  10  -6   4      318.49      358.14     95.78 o 
  11  -6   4      311.23      189.35    194.96 o 
  12  -6   4        0.82      -64.59     78.86 o 
  13  -6   4      172.41      188.69     90.54 o 
 -10  -5   4        1.73      143.05     95.66 o 
  -9  -5   4      478.96      409.41     78.24 o 
  -8  -5   4      198.31      261.44    203.73 o 
  -7  -5   4      256.32      240.87     61.39 o 
  -6  -5   4       25.95       77.85     87.55 o 
  -5  -5   4        0.78       11.33     24.83 o 
  -4  -5   4      919.27      909.31     71.73 o 
  -3  -5   4       44.95       83.39     34.00 o 
  -2  -5   4        0.04      -24.11     24.11 o 
  -1  -5   4      182.83      166.41     51.01 o 
   0  -5   4      956.72      923.23     71.46 o 
   1  -5   4       46.29       78.20     29.85 o 
   2  -5   4     2475.04     2336.97     57.85 o 
   3  -5   4     1425.50     1505.76     43.13 o 
   4  -5   4     3467.17     3705.56     74.25 o 
   5  -5   4      841.77      826.74     36.86 o 
   6  -5   4      239.85      276.58     26.47 o 
   7  -5   4      164.06      209.36     67.44 o 
   8  -5   4       74.85       82.35     27.85 o 
   9  -5   4       63.46       47.96     30.09 o 
  10  -5   4      642.60      670.18    152.77 o 
  11  -5   4       29.85      -19.93     78.27 o 
  12  -5   4       82.27       62.50     80.01 o 
  13  -5   4      502.20      271.91    116.90 o 
 -11  -4   4       11.39     -139.68    139.68 o 
 -10  -4   4       56.19       30.53    149.60 o 
  -9  -4   4       81.18      109.24     65.03 o 
  -8  -4   4       10.75      -58.03     58.03 o 
  -7  -4   4      137.19       96.51     45.70 o 
  -6  -4   4      742.28      649.99     77.38 o 
  -5  -4   4      531.46      553.76     47.36 o 
  -4  -4   4      201.78      260.49     30.87 o 
  -3  -4   4     1840.68     1913.73     44.00 o 
  -2  -4   4      358.39      374.45     23.66 o 
  -1  -4   4     4209.59     4361.93     86.25 o 
   0  -4   4     1249.94     1219.74     60.14 o 
   1  -4   4      199.37      244.16     25.22 o 
   2  -4   4     3892.11     4248.82     78.04 o 
   3  -4   4      336.37      361.75     21.92 o 
   4  -4   4     1081.28     1124.82     33.80 o 
   5  -4   4      807.74      797.83     42.53 o 
   6  -4   4      147.17      121.56     19.83 o 
   7  -4   4      374.68      332.43     25.60 o 
   8  -4   4     2503.59     2403.89     59.88 o 
   9  -4   4       29.30       34.28     16.03 o 
  10  -4   4        5.31     -102.00    102.00 o 
  11  -4   4      162.18      216.79     73.61 o 
  12  -4   4        0.23      172.75    229.78 o 
  13  -4   4      230.76      212.30     88.22 o 
 -11  -3   4      168.75      245.22    100.97 o 
 -10  -3   4        0.01     -118.15    219.01 o 
  -9  -3   4       93.34      -59.90     59.90 o 
  -8  -3   4      309.71      452.79     66.43 o 
  -7  -3   4      401.93      381.42     55.24 o 
  -6  -3   4      310.28      252.00    113.35 o 
  -5  -3   4       30.72       33.94     34.41 o 
  -4  -3   4      801.92      720.53     39.69 o 
  -3  -3   4     1186.64     1273.75     36.59 o 
  -2  -3   4      934.74      993.70     30.60 o 
  -1  -3   4     1457.36     1642.08     38.31 o 
   0  -3   4      115.40      128.32     14.45 o 
   1  -3   4      111.93       85.94     14.22 o 
   2  -3   4    10940.99    11475.69    211.16 o 
   3  -3   4      661.38      600.99     23.45 o 
   4  -3   4       15.11       23.88     21.05 o 
   5  -3   4        8.40        3.08     19.83 o 
   6  -3   4      164.38      192.80     17.43 o 
   7  -3   4      155.59      162.74     42.22 o 
   8  -3   4      283.14      285.65     12.62 o 
   9  -3   4       60.44      -61.22     99.45 o 
  10  -3   4       50.45       51.78     49.40 o 
  11  -3   4      173.74      250.84     82.46 o 
  12  -3   4       20.15      -68.57     70.88 o 
  13  -3   4       80.78       -4.87     95.74 o 
 -11  -2   4      127.48       44.36    113.34 o 
 -10  -2   4      166.46      120.26    192.68 o 
  -9  -2   4      269.20      308.58     68.83 o 
  -8  -2   4      694.17      721.50     66.20 o 
  -7  -2   4       31.55       61.44     46.53 o 
  -6  -2   4      592.72      480.12     46.66 o 
  -5  -2   4      800.93      808.63     45.08 o 
  -4  -2   4       18.99       39.45     36.55 o 
  -3  -2   4     1159.45     1176.91     61.55 o 
  -2  -2   4        3.47      -15.49     19.61 o 
  -1  -2   4     1411.76     1424.05     59.31 o 
   0  -2   4     1680.63     1633.42     58.21 o 
   1  -2   4       14.82       24.18     17.70 o 
   2  -2   4     9517.15     9201.62    142.87 o 
   3  -2   4     1243.73     1222.13     29.04 o 
   4  -2   4     3363.45     3434.78     59.09 o 
   5  -2   4      129.19      171.39     17.57 o 
   6  -2   4        0.69       50.70     31.17 o 
   7  -2   4      326.46      283.60    110.53 o 
   8  -2   4      577.01      514.68     47.81 o 
   9  -2   4        3.95      -33.00     46.51 o 
  10  -2   4     2504.70     2574.18    170.81 o 
  11  -2   4       76.73      114.40     58.75 o 
  12  -2   4      123.77      112.16     66.74 o 
  13  -2   4       37.00       66.82     57.82 o 
  14  -2   4      203.38      -44.77    146.21 o 
 -11  -1   4       67.19       75.70    107.10 o 
 -10  -1   4       19.73       52.69     81.04 o 
  -9  -1   4      327.94      365.47     62.08 o 
  -8  -1   4       13.25      -46.22     46.22 o 
  -7  -1   4      287.91      260.09     43.33 o 
  -6  -1   4      277.18      279.33     39.62 o 
  -5  -1   4     1989.59     2120.28    101.02 o 
  -4  -1   4      654.22      669.86     38.10 o 
  -3  -1   4     4692.66     4828.66     93.10 o 
  -2  -1   4        2.92        9.40     15.25 o 
  -1  -1   4      103.00      110.78     34.29 o 
   0  -1   4     1657.36     1785.60     42.66 o 
   1  -1   4     1706.93     1660.68     48.86 o 
   2  -1   4      209.84      178.46     19.81 o 
   3  -1   4      162.42      110.98     14.45 o 
   4  -1   4      295.76      346.27     17.42 o 
   5  -1   4     1362.04     1204.11     41.71 o 
   6  -1   4      158.71      157.30     29.47 o 
   7  -1   4       24.94       24.21     65.17 o 
   8  -1   4     1235.98     1251.07     62.23 o 
   9  -1   4       43.81       -5.51     84.72 o 
  10  -1   4      573.43      499.03     70.72 o 
  11  -1   4      394.83      401.95    108.25 o 
  12  -1   4       24.68      -26.15    107.95 o 
  13  -1   4        4.42       55.75    111.00 o 
  14  -1   4       39.75      249.90    123.53 o 
 -12   0   4        0.94      124.10    119.00 o 
 -11   0   4       27.28      -44.27     87.55 o 
 -10   0   4        0.15       68.00     86.67 o 
  -9   0   4     1094.11      955.29    149.68 o 
  -8   0   4      218.38      288.96     47.74 o 
  -7   0   4      659.05      637.18     55.41 o 
  -6   0   4      557.24      563.60     49.43 o 
  -5   0   4      512.36      528.43     56.69 o 
  -4   0   4     2941.45     2929.14     75.12 o 
  -3   0   4     4264.17     4610.15     94.17 o 
  -2   0   4        0.28       -6.68     22.17 o 
  -1   0   4        0.10       45.41     34.28 o 
   0   0   4     1245.30     1399.46     35.93 o 
   1   0   4     2429.86     2273.31     57.10 o 
   2   0   4      211.19      176.14     34.29 o 
   3   0   4     3732.36     3297.52     64.26 o 
   4   0   4      978.71      929.32     62.41 o 
   5   0   4     3336.73     3420.60     55.20 o 
   6   0   4     4763.81     5051.98    135.46 o 
   7   0   4       19.15      -28.33     28.33 o 
   8   0   4      276.94      276.61     37.23 o 
   9   0   4     1121.16     1201.19    279.00 o 
  10   0   4        5.66       55.67     90.38 o 
  11   0   4       76.45      168.97    125.24 o 
  12   0   4      253.76      204.13     64.39 o 
  13   0   4      145.18      311.65    139.69 o 
  14   0   4      246.04      204.58    148.48 o 
 -12   1   4       47.25      -47.65     71.31 o 
 -11   1   4       28.81      135.26    187.00 o 
 -10   1   4       43.02       59.74    104.55 o 
  -9   1   4       20.51       79.57     79.05 o 
  -8   1   4       21.68       69.74     93.22 o 
  -7   1   4        0.08       19.56     39.88 o 
  -6   1   4      276.59      318.61     24.53 o 
  -5   1   4      187.81      176.43     54.12 o 
  -4   1   4     3350.15     3466.16     78.17 o 
  -3   1   4        0.50        7.56     25.34 o 
  -2   1   4     1627.20     1618.81     47.16 o 
  -1   1   4      349.15      327.13     34.30 o 
   0   1   4      149.72      228.44     19.92 o 
   1   1   4     7307.28     7506.92    162.12 o 
   2   1   4     3706.72     3508.35     66.21 o 
   3   1   4      410.06      400.99     20.22 o 
   4   1   4      635.99      683.79     21.65 o 
   5   1   4      401.67      354.79     17.84 o 
   6   1   4       49.15       39.67     12.02 o 
   7   1   4       19.02        5.67     28.90 o 
   8   1   4     1773.57     1785.54     82.84 o 
   9   1   4       89.32      132.27     47.71 o 
  10   1   4      336.09      429.87     53.36 o 
  11   1   4        7.25      107.66     68.57 o 
  12   1   4       28.82       11.33     79.90 o 
  13   1   4      130.57      259.54    123.54 o 
  14   1   4       89.04      112.77    169.44 o 
 -12   2   4        6.40       73.67    107.10 o 
 -11   2   4       34.29      135.53     73.85 o 
 -10   2   4        0.09      158.11     74.22 o 
  -9   2   4     1249.01     1229.02     89.37 o 
  -8   2   4      237.78      241.58     46.53 o 
  -7   2   4      662.66      635.66     44.10 o 
  -6   2   4      667.10      671.59     38.19 o 
  -5   2   4     3571.22     3712.68     96.32 o 
  -4   2   4       35.78       19.86     20.23 o 
  -3   2   4     2775.06     2760.36     75.91 o 
  -2   2   4      128.58      158.12     23.06 o 
  -1   2   4      573.06      474.20     76.56 o 
   0   2   4     4025.05     4153.71    141.10 o 
   1   2   4     1967.10     2082.98     60.72 o 
   2   2   4    12805.20    13008.19    364.73 o 
   3   2   4     3840.89     3410.53     61.44 o 
   4   2   4       74.20       84.44     17.29 o 
   5   2   4        1.25       17.44     16.28 o 
   6   2   4        0.26       -5.67     16.03 o 
   7   2   4       11.42       30.93     11.82 o 
   8   2   4       21.27       22.67     12.02 o 
   9   2   4     1069.10     1122.75     85.62 o 
  10   2   4      120.51      175.68     56.10 o 
  11   2   4        0.02       68.57     68.57 o 
  12   2   4      399.22      447.75     86.15 o 
  13   2   4        0.04     -146.20    146.20 o 
  14   2   4       88.52      175.67    141.67 o 
 -11   3   4      116.20      189.93     74.21 o 
 -10   3   4       33.75       42.09    241.12 o 
  -9   3   4     1138.92     1257.18     84.90 o 
  -8   3   4      138.36      206.23     56.39 o 
  -7   3   4      595.05      660.61     39.66 o 
  -6   3   4     1871.75     2007.68     96.74 o 
  -5   3   4        2.67       48.14     28.33 o 
  -4   3   4      312.82      296.61     34.86 o 
  -3   3   4     1858.19     1966.72     56.18 o 
  -2   3   4      837.14      827.44     38.17 o 
  -1   3   4     1212.92     1208.71     49.66 o 
   0   3   4     1548.39     1364.11     61.61 o 
   1   3   4     1456.57     1508.61     58.77 o 
   2   3   4      525.13      645.68     31.08 o 
   3   3   4      276.48      337.70     26.08 o 
   4   3   4        4.36        5.67     16.03 o 
   5   3   4        4.00       14.13     16.22 o 
   6   3   4       70.37       25.78     16.03 o 
   7   3   4      150.20      188.20     34.29 o 
   8   3   4       64.51        2.69     20.23 o 
   9   3   4      265.66      254.37     45.34 o 
  10   3   4        8.03       29.84     25.34 o 
  11   3   4        2.89       90.10     66.87 o 
  12   3   4       31.86      -68.57    142.23 o 
  13   3   4      211.75      175.68    135.44 o 
 -11   4   4        1.41       59.09     76.05 o 
 -10   4   4       31.22      162.52     85.81 o 
  -9   4   4        1.10      -38.15     47.88 o 
  -8   4   4        5.08       19.71     39.12 o 
  -7   4   4       90.01       74.52     34.93 o 
  -6   4   4      159.77      213.77     37.12 o 
  -5   4   4      180.86      180.59     29.52 o 
  -4   4   4      205.47      221.32     32.45 o 
  -3   4   4     3046.23     2977.70     78.38 o 
  -2   4   4       34.52       70.94     37.12 o 
  -1   4   4       61.09       82.03     27.85 o 
   0   4   4      158.79      177.14     25.97 o 
   1   4   4      868.01      921.90     55.03 o 
   2   4   4      579.85      696.93     32.23 o 
   3   4   4      545.78      583.93     25.32 o 
   4   4   4       14.59      -22.44     24.93 o 
   5   4   4      551.80      533.11     25.80 o 
   6   4   4      177.20      177.95     21.65 o 
   7   4   4        0.07       19.80     25.22 o 
   8   4   4      432.38      407.83     56.12 o 
   9   4   4        9.40        8.52     31.45 o 
  10   4   4       64.89       71.94     34.05 o 
  11   4   4      133.19      129.86     49.02 o 
  12   4   4      616.25      759.55    149.64 o 
  13   4   4      150.74      175.68    123.54 o 
 -11   5   4       32.06        4.98    126.93 o 
 -10   5   4      128.58      234.20     92.60 o 
  -9   5   4       73.45      205.58     78.06 o 
  -8   5   4       84.99      -14.16    161.79 o 
  -7   5   4      129.16      130.91     36.84 o 
  -6   5   4        5.54       -1.10     30.16 o 
  -5   5   4      539.85      532.43     87.30 o 
  -4   5   4        9.32       29.78     53.55 o 
  -3   5   4      997.25     1055.83    138.38 o 
  -2   5   4      612.99      567.10     37.78 o 
  -1   5   4      726.51      727.43    133.83 o 
   0   5   4     2948.90     3104.67     77.37 o 
   1   5   4       16.32       47.88     24.44 o 
   2   5   4      551.72      474.44     42.52 o 
   3   5   4      535.24      488.24     31.17 o 
   4   5   4       67.42       47.74     19.83 o 
   5   5   4        3.76        8.19     17.70 o 
   6   5   4     1041.30      938.79     34.59 o 
   7   5   4      102.16      112.65     42.22 o 
   8   5   4      806.07      729.59     41.55 o 
   9   5   4      134.75      108.08     42.50 o 
  10   5   4       45.46       26.09     76.50 o 
  11   5   4      231.64      263.47     56.78 o 
  12   5   4      110.06      -44.77    107.10 o 
  13   5   4      221.83       90.11    153.01 o 
 -11   6   4      115.81      284.05    111.83 o 
 -10   6   4       61.54      -70.11     73.38 o 
  -9   6   4        0.12      -42.49     52.49 o 
  -8   6   4      166.51      133.20     40.02 o 
  -7   6   4       10.71       11.72    147.61 o 
  -6   6   4       26.64        6.04     33.55 o 
  -5   6   4     2017.60     2062.62     75.48 o 
  -4   6   4      187.85      258.35     43.28 o 
  -3   6   4      975.05      970.59     42.70 o 
  -2   6   4       49.49       93.30     26.79 o 
  -1   6   4      831.42      797.69     46.50 o 
   0   6   4     3461.87     3340.23     92.45 o 
   1   6   4     2175.36     2148.87     68.56 o 
   2   6   4     1314.88     1486.19     50.30 o 
   3   6   4     3710.25     3945.05     76.98 o 
   4   6   4       27.55       52.29     21.77 o 
   5   6   4        0.20       28.33     24.44 o 
   6   6   4     1212.39     1215.89     44.51 o 
   7   6   4      959.07      915.40     46.09 o 
   8   6   4      661.97      662.08     68.31 o 
   9   6   4       36.70      105.89     44.89 o 
  10   6   4       82.74       71.55     70.55 o 
  11   6   4      333.01      203.64    107.97 o 
  12   6   4      369.74      259.57    174.56 o 
  13   6   4      112.06      169.44    174.54 o 
 -11   7   4        0.43       73.67     90.66 o 
 -10   7   4        2.39      166.26     91.77 o 
  -9   7   4      337.96      299.74     76.37 o 
  -8   7   4      422.50      492.41     62.46 o 
  -7   7   4      907.11      818.18     93.26 o 
  -6   7   4       53.93       54.79     36.66 o 
  -5   7   4      584.97      518.06     50.74 o 
  -4   7   4       15.17       17.00     32.46 o 
  -3   7   4      256.08      289.59     43.69 o 
  -2   7   4      143.63      183.24     96.63 o 
  -1   7   4      420.62      493.66     38.88 o 
   0   7   4       84.38      107.39     28.05 o 
   1   7   4      999.77      940.01     44.09 o 
   2   7   4     2251.53     2220.70     66.99 o 
   3   7   4      229.92      167.34     24.46 o 
   4   7   4      127.42      124.11     30.09 o 
   5   7   4      835.11      705.57     42.79 o 
   6   7   4       27.00       37.32     27.20 o 
   7   7   4      106.62       17.06     36.06 o 
   8   7   4       82.81      130.29     44.28 o 
   9   7   4       91.43       30.19    116.17 o 
  10   7   4        0.17      -18.78     82.60 o 
  11   7   4        2.86       -8.35     72.32 o 
  12   7   4       95.65      215.34    137.14 o 
 -10   8   4        9.31      -11.33    114.46 o 
  -9   8   4        7.75      -27.39     71.55 o 
  -8   8   4      295.26      228.67     68.01 o 
  -7   8   4      197.66      279.60     75.57 o 
  -6   8   4       16.58      -33.01     51.57 o 
  -5   8   4       68.47      120.63     51.23 o 
  -4   8   4       53.45      112.08     48.74 o 
  -3   8   4     1082.98     1044.20     70.60 o 
  -2   8   4       96.91       51.50     70.84 o 
  -1   8   4       65.51       40.68     37.97 o 
   0   8   4      319.17      245.14     48.74 o 
   1   8   4       31.67       89.00     33.88 o 
   2   8   4       40.81       27.27     39.67 o 
   3   8   4        8.42      -12.62     24.46 o 
   4   8   4       10.18       26.49     32.18 o 
   5   8   4       43.44       26.13     35.40 o 
   6   8   4       95.66      141.28     42.78 o 
   7   8   4        5.26       84.18     45.72 o 
   8   8   4      933.77      949.32     91.72 o 
   9   8   4      237.25      412.67    144.51 o 
  10   8   4       60.19      163.74     93.50 o 
  11   8   4       19.97      -45.60     79.67 o 
  12   8   4       53.11      108.48    156.12 o 
 -10   9   4       24.60       95.77    147.33 o 
  -9   9   4      110.02       17.11     60.31 o 
  -8   9   4      323.74      219.21    107.96 o 
  -7   9   4      338.70      344.21     65.88 o 
  -6   9   4        0.47       10.36     57.17 o 
  -5   9   4      110.03      161.31     88.12 o 
  -4   9   4       21.74      100.68     55.67 o 
  -3   9   4     1769.83     1727.74     88.12 o 
  -2   9   4      458.25      532.13    168.35 o 
  -1   9   4      100.55       35.67     47.89 o 
   0   9   4       87.92       47.04     41.83 o 
   1   9   4     1359.11     1673.67    101.34 o 
   2   9   4      170.10      233.98     54.75 o 
   3   9   4     1838.85     1595.06     70.79 o 
   4   9   4      173.39      221.16     42.04 o 
   5   9   4      126.52       17.00     43.81 o 
   6   9   4     1440.55     1506.06     78.87 o 
   7   9   4       20.33      -70.95     70.95 o 
   8   9   4      557.58      510.50    111.82 o 
   9   9   4      182.15      453.02    108.03 o 
  10   9   4        0.30      -34.71    105.50 o 
  11   9   4        2.14     -116.16    116.16 o 
  -9  10   4      387.74      368.39    112.78 o 
  -8  10   4       74.13      -49.32    164.62 o 
  -7  10   4       76.64      135.20     84.45 o 
  -6  10   4        0.07       27.22    116.16 o 
  -5  10   4      111.26      -17.00    136.57 o 
  -4  10   4      405.76      361.87     88.42 o 
  -3  10   4       68.29        8.50     50.27 o 
  -2  10   4      896.04      916.40    170.37 o 
  -1  10   4        3.75      -47.47     47.47 o 
   0  10   4      246.21      207.30     55.36 o 
   1  10   4     1347.67     1137.44     94.57 o 
   2  10   4      370.81      332.17    133.48 o 
   3  10   4     1284.06     1171.57    110.87 o 
   4  10   4       37.40       53.11     48.17 o 
   5  10   4      127.82       76.56     65.17 o 
   6  10   4      537.76      657.90    151.06 o 
   7  10   4      428.43      297.07     90.83 o 
   8  10   4       47.70      113.52    266.33 o 
   9  10   4      357.32      533.88    159.82 o 
  10  10   4      186.63      130.91    153.58 o 
  -9  11   4       17.35       33.43     95.77 o 
  -8  11   4       61.47      169.63    208.82 o 
  -7  11   4       41.56      162.21    119.00 o 
  -6  11   4       98.15       14.27    104.27 o 
  -5  11   4      908.14      860.46    104.38 o 
  -4  11   4      794.67      802.83    101.38 o 
  -3  11   4      790.07      927.55     99.02 o 
  -2  11   4      364.32      401.17     71.56 o 
  -1  11   4       19.62       55.77     56.81 o 
   0  11   4      646.77      732.90    164.96 o 
   1  11   4       51.51      118.79    121.83 o 
   2  11   4      447.53      407.16     66.48 o 
   3  11   4      422.86      433.49     76.42 o 
   4  11   4        0.90       46.00     50.09 o 
   5  11   4       11.22       46.60    112.76 o 
   6  11   4      232.58      102.01    158.12 o 
   7  11   4        0.03      123.31    119.92 o 
   8  11   4      329.88      311.33     98.31 o 
   9  11   4       28.98      385.90    165.47 o 
  10  11   4       32.11     -141.67    175.67 o 
  -8  12   4        7.57      164.04    238.28 o 
  -7  12   4        0.34     -102.00    118.43 o 
  -6  12   4       12.21      -21.90     66.64 o 
  -5  12   4      101.52      388.62     96.28 o 
  -4  12   4        0.95        2.40    143.93 o 
  -3  12   4      134.38       69.99     87.84 o 
  -2  12   4        3.33      132.65    350.19 o 
  -1  12   4      143.40      139.83     76.10 o 
   0  12   4       73.41      104.54     72.36 o 
   1  12   4      374.43      525.40    198.09 o 
   2  12   4       85.94      101.24     69.06 o 
   3  12   4        2.88      181.78     92.29 o 
   4  12   4        0.91     -102.96    153.28 o 
   5  12   4       88.36       50.20     65.10 o 
   6  12   4        6.20      -82.77     82.77 o 
   7  12   4      124.59      166.33    113.05 o 
   8  12   4      144.91     -152.44    152.44 o 
   9  12   4        6.90     -101.43    101.43 o 
  -7  13   4       88.71     -220.44    220.44 o 
  -6  13   4      136.12      -63.42     79.67 o 
  -5  13   4      315.26      272.37     90.72 o 
  -4  13   4       29.10       83.51    100.90 o 
  -3  13   4      614.07      803.60    102.68 o 
  -2  13   4        0.54        2.50     93.78 o 
  -1  13   4        0.11      -81.14     81.14 o 
   0  13   4       13.49      -47.18     78.50 o 
   1  13   4        8.62      -12.17     74.61 o 
   2  13   4       19.42      119.02     85.29 o 
   3  13   4       87.16      161.71     81.19 o 
   4  13   4        4.02       60.55     91.81 o 
   5  13   4       56.16      149.62     82.17 o 
   6  13   4        0.75     -142.80    260.38 o 
   7  13   4      441.24      423.32    153.88 o 
  -5  14   4       53.46       64.16     86.75 o 
  -4  14   4        3.65       40.23    103.41 o 
  -3  14   4      167.80      254.34    145.07 o 
  -2  14   4       13.84      -18.51     77.57 o 
  -1  14   4       14.52       21.70     54.70 o 
   0  14   4       25.53      179.00    147.62 o 
   1  14   4      118.60      282.47    100.85 o 
   2  14   4       45.26      -58.33     87.55 o 
   3  14   4       16.13       10.47     81.77 o 
   4  14   4        1.25      -50.58     89.18 o 
   5  14   4       35.36      -33.53    184.45 o 
   6  14   4       55.75      118.09     98.44 o 
  -3  15   4       28.37      115.82     83.11 o 
  -2  15   4        0.05      -22.73    106.20 o 
  -1  15   4       29.44       30.69    201.45 o 
   0  15   4       40.89      -62.33     97.86 o 
   1  15   4      182.29      499.10    120.97 o 
   2  15   4        0.48       18.59     99.93 o 
   3  15   4        2.62       41.98    104.92 o 
   4  15   4        2.08      -76.09    146.76 o 
  -1 -13   5       96.81       11.22     84.68 o 
   0 -13   5      166.20      -36.13     99.45 o 
   1 -13   5       22.16      121.92    162.26 o 
   2 -13   5      148.34      170.56     98.63 o 
   3 -13   5       10.38       18.54    206.26 o 
   4 -13   5       59.22       81.53     94.07 o 
   5 -13   5       56.14      401.20    232.33 o 
  -4 -12   5       11.83     -176.23    176.23 o 
  -3 -12   5       12.61        5.77     73.80 o 
  -2 -12   5       35.80      284.81    113.62 o 
  -1 -12   5        0.03      -77.77     82.53 o 
   0 -12   5       38.58      -40.97    115.88 o 
   1 -12   5      560.61      604.95    134.42 o 
   2 -12   5       12.43       -1.58    114.66 o 
   3 -12   5       65.49      129.03     83.76 o 
   4 -12   5        0.34      258.58    139.68 o 
   5 -12   5       24.36      -95.14     95.14 o 
   6 -12   5       70.27      277.63    155.59 o 
   7 -12   5       13.46      208.66    152.47 o 
  -5 -11   5        0.87      -97.76    101.43 o 
  -4 -11   5       10.68     -138.52    138.52 o 
  -3 -11   5      166.86       40.32    161.51 o 
  -2 -11   5       26.34       49.22     67.32 o 
  -1 -11   5        1.17       49.55     69.03 o 
   0 -11   5      187.95      395.92     91.83 o 
   1 -11   5      470.46      569.61    107.41 o 
   2 -11   5      197.06      169.96    153.30 o 
   3 -11   5       39.89      -21.73     67.71 o 
   4 -11   5        0.85        4.80    103.17 o 
   5 -11   5        1.01      -82.05     90.06 o 
   6 -11   5       10.12       87.42    110.95 o 
   7 -11   5      270.15      374.19    124.43 o 
   8 -11   5       18.05       21.92    101.97 o 
   9 -11   5       21.11       56.25    249.05 o 
  -6 -10   5       27.49      120.07    161.22 o 
  -5 -10   5      307.32      263.16    187.02 o 
  -4 -10   5       41.41      239.16    127.16 o 
  -3 -10   5      413.25      576.89     88.83 o 
  -2 -10   5      150.90      143.69     70.78 o 
  -1 -10   5       69.52       57.41    141.10 o 
   0 -10   5        5.79      -17.27     61.35 o 
   1 -10   5       16.96      -55.44     55.44 o 
   2 -10   5        7.31      -30.90     69.03 o 
   3 -10   5      660.21      885.13    104.41 o 
   4 -10   5      122.71      114.66    173.41 o 
   5 -10   5       44.28       29.87    105.94 o 
   6 -10   5       29.15       23.66     76.67 o 
   7 -10   5      139.77      114.02     95.52 o 
   8 -10   5       17.52       47.11     84.63 o 
   9 -10   5       10.53       76.10    180.76 o 
  10 -10   5        8.62      -48.25    101.77 o 
  -7  -9   5       60.43      -32.67    103.19 o 
  -6  -9   5       16.21      106.17    124.68 o 
  -5  -9   5        6.21       71.74    144.50 o 
  -4  -9   5       26.96      -23.92     81.02 o 
  -3  -9   5        0.20       -9.59    133.16 o 
  -2  -9   5      521.95      618.12     84.37 o 
  -1  -9   5       55.80       50.44     76.22 o 
   0  -9   5        3.37        9.29     70.55 o 
   1  -9   5      165.53      216.58     95.87 o 
   2  -9   5        4.51      -59.96     59.96 o 
   3  -9   5      577.88      539.66     71.81 o 
   4  -9   5        0.67       -2.67     42.24 o 
   5  -9   5        6.82       60.12     52.00 o 
   6  -9   5        6.43      108.14     62.33 o 
   7  -9   5      198.56      264.89     58.22 o 
   8  -9   5        6.91       12.51     55.55 o 
   9  -9   5       12.58       26.01     68.00 o 
  10  -9   5      191.63      238.02     80.33 o 
  11  -9   5       30.41      108.29    229.50 o 
  -8  -8   5       99.88      229.73    161.79 o 
  -7  -8   5        3.22      -99.11    106.89 o 
  -6  -8   5       43.64       38.43     87.21 o 
  -5  -8   5      219.05      353.38    115.74 o 
  -4  -8   5       32.30       73.81     63.08 o 
  -3  -8   5      163.97      224.82     51.68 o 
  -2  -8   5        0.08       72.61     40.63 o 
  -1  -8   5       11.17      -12.54     68.00 o 
   0  -8   5       94.31      104.75     68.09 o 
   1  -8   5      437.63      523.86     72.47 o 
   2  -8   5       11.43       24.56     43.14 o 
   3  -8   5      465.99      404.43     60.03 o 
   4  -8   5      839.60      786.06    106.87 o 
   5  -8   5      432.35      399.65    130.08 o 
   6  -8   5      140.76      241.18     44.28 o 
   7  -8   5      381.20      340.12     54.13 o 
   8  -8   5        1.53       -4.70     46.22 o 
   9  -8   5       26.29        2.61    132.88 o 
  10  -8   5       39.80       38.07     85.57 o 
  11  -8   5        3.68      -80.98    103.90 o 
  -9  -7   5       46.59      103.56    116.78 o 
  -8  -7   5       55.86       36.38    149.88 o 
  -7  -7   5       31.34      -26.29    114.63 o 
  -6  -7   5        1.02      -22.67     63.57 o 
  -5  -7   5      694.43      696.83     68.40 o 
  -4  -7   5       44.39       36.13     50.72 o 
  -3  -7   5      147.51      187.30     45.92 o 
  -2  -7   5       60.98       -2.27     37.72 o 
  -1  -7   5      315.95      229.71     57.53 o 
   0  -7   5       98.89       48.96     43.83 o 
   1  -7   5     1707.58     1686.68     72.15 o 
   2  -7   5      605.17      464.80     59.52 o 
   3  -7   5      477.43      396.93     45.79 o 
   4  -7   5       36.22       11.99     34.63 o 
   5  -7   5        6.97       42.22     35.66 o 
   6  -7   5      156.57      110.22     39.67 o 
   7  -7   5       80.15       49.07     43.64 o 
   8  -7   5      310.28      329.37     54.06 o 
   9  -7   5       57.02      135.61     60.80 o 
  10  -7   5      116.14      229.61     82.45 o 
  11  -7   5       58.86      161.71    237.43 o 
  12  -7   5      217.25      246.44    114.26 o 
  -9  -6   5       42.99      -39.03    112.42 o 
  -8  -6   5        4.92      129.38     98.29 o 
  -7  -6   5      357.68      412.33     81.82 o 
  -6  -6   5      185.06      180.50     77.94 o 
  -5  -6   5        2.05      -36.36     36.36 o 
  -4  -6   5      487.83      408.67     40.48 o 
  -3  -6   5      153.60      105.53     54.93 o 
  -2  -6   5      375.31      314.32     85.02 o 
  -1  -6   5       38.15      105.17     56.38 o 
   0  -6   5       43.52      102.56     22.95 o 
   1  -6   5       34.83       27.87     34.05 o 
   2  -6   5      586.78      582.80     50.06 o 
   3  -6   5      111.05      116.42     34.05 o 
   4  -6   5       32.46      -10.00     56.67 o 
   5  -6   5      406.30      396.07     51.01 o 
   6  -6   5        0.04       19.78     32.18 o 
   7  -6   5     1795.95     1922.45     98.71 o 
   8  -6   5        2.95       14.83     38.14 o 
   9  -6   5      287.95      319.70     88.13 o 
  10  -6   5      226.57      242.95    102.29 o 
  11  -6   5       49.50      131.53     88.16 o 
  12  -6   5      301.93      343.08    124.40 o 
  13  -6   5       34.86      167.80    123.46 o 
 -10  -5   5      160.73      141.97    226.39 o 
  -9  -5   5        2.89      123.70    121.26 o 
  -8  -5   5       85.32      134.19     70.55 o 
  -7  -5   5      284.84      339.03     69.50 o 
  -6  -5   5       30.71       11.82     68.00 o 
  -5  -5   5      305.11      251.48     65.46 o 
  -4  -5   5       60.40       90.10     29.90 o 
  -3  -5   5      639.59      594.07     56.12 o 
  -2  -5   5        5.63      -22.82     28.38 o 
  -1  -5   5      145.73      161.77     39.67 o 
   0  -5   5      970.58     1056.95     45.92 o 
   1  -5   5      205.30      202.15     21.51 o 
   2  -5   5      805.06      835.02     34.59 o 
   3  -5   5       42.67       30.14     33.72 o 
   4  -5   5      685.00      685.42     41.67 o 
   5  -5   5        8.50       -4.65     22.17 o 
   6  -5   5      967.95      915.96     39.37 o 
   7  -5   5      212.47      211.18     27.32 o 
   8  -5   5       32.25       42.90     27.20 o 
   9  -5   5      212.84      172.84     64.61 o 
  10  -5   5       67.06      149.61     72.80 o 
  11  -5   5       33.62        5.21     78.20 o 
  12  -5   5      104.37      102.39    167.17 o 
  13  -5   5       58.28       39.44    102.63 o 
 -10  -4   5       46.03      170.55    102.30 o 
  -9  -4   5       21.46      -16.96     90.52 o 
  -8  -4   5        9.55       22.02     66.99 o 
  -7  -4   5        2.44       49.14     58.40 o 
  -6  -4   5       17.00      -18.72     39.67 o 
  -5  -4   5      801.13      747.34     55.41 o 
  -4  -4   5      179.33      196.07     45.34 o 
  -3  -4   5      910.58     1020.98    134.10 o 
  -2  -4   5     2094.19     2064.71     74.92 o 
  -1  -4   5     1182.88     1171.89     34.17 o 
   0  -4   5     1086.84     1138.81     81.96 o 
   1  -4   5     3466.91     3887.65     72.95 o 
   2  -4   5       21.98       -1.68     17.00 o 
   3  -4   5      343.70      385.47     66.04 o 
   4  -4   5     2560.66     2684.99     61.80 o 
   5  -4   5       22.20       57.23     21.91 o 
   6  -4   5      190.38      196.23     24.45 o 
   7  -4   5     1371.82     1340.78     42.35 o 
   8  -4   5       29.16       19.83     20.02 o 
   9  -4   5      573.84      497.08     56.68 o 
  10  -4   5     1366.95     1321.67     98.07 o 
  11  -4   5       63.19      107.69     67.94 o 
  12  -4   5      887.89      761.11     93.85 o 
  13  -4   5        0.36       31.04    109.93 o 
 -10  -3   5       13.53       14.67    124.66 o 
  -9  -3   5       37.24        3.41     68.12 o 
  -8  -3   5       84.70      143.99     75.65 o 
  -7  -3   5      802.41      658.26     85.04 o 
  -6  -3   5      723.41      699.53    141.44 o 
  -5  -3   5     3877.90     3741.00    108.52 o 
  -4  -3   5     4379.45     4509.02    122.50 o 
  -3  -3   5      753.26      792.80     33.74 o 
  -2  -3   5      343.48      399.64     24.53 o 
  -1  -3   5      116.25      121.16     45.62 o 
   0  -3   5      165.45      194.04     27.96 o 
   1  -3   5     4497.75     4577.03     84.83 o 
   2  -3   5     1481.10     1558.12     42.14 o 
   3  -3   5        4.51       31.45     20.03 o 
   4  -3   5        0.62       -0.57     30.88 o 
   5  -3   5     5070.80     5177.79    101.74 o 
   6  -3   5     1578.52     1689.62     74.61 o 
   7  -3   5     3310.20     3275.38     78.18 o 
   8  -3   5       19.51        5.67     13.60 o 
   9  -3   5      320.31      455.47     96.63 o 
  10  -3   5      324.64      385.45     83.03 o 
  11  -3   5      139.33      186.01     64.65 o 
  12  -3   5        2.72      -36.41     84.71 o 
  13  -3   5      297.92      254.00     93.94 o 
 -11  -2   5       37.96      -12.97     90.67 o 
 -10  -2   5      710.77      640.20    224.19 o 
  -9  -2   5       47.62       -9.47    160.93 o 
  -8  -2   5        2.96        3.43     46.22 o 
  -7  -2   5      849.58      904.06     71.43 o 
  -6  -2   5      383.28      474.99     70.57 o 
  -5  -2   5      456.35      418.97     36.89 o 
  -4  -2   5       55.32      108.01     28.33 o 
  -3  -2   5       11.96       -5.67     19.75 o 
  -2  -2   5     1150.42     1188.29     38.30 o 
  -1  -2   5     1079.75     1098.13     39.66 o 
   0  -2   5       63.01       73.48     34.00 o 
   1  -2   5      493.05      484.43     43.94 o 
   2  -2   5       64.91       90.27     30.88 o 
   3  -2   5       19.65       -3.75     25.75 o 
   4  -2   5      916.57      839.23     31.34 o 
   5  -2   5     2246.65     2280.62     53.15 o 
   6  -2   5     1437.95     1443.65     76.59 o 
   7  -2   5        0.03       28.33     12.02 o 
   8  -2   5       96.00       51.59     73.95 o 
   9  -2   5      108.14      103.73     47.57 o 
  10  -2   5      171.22      256.15     59.32 o 
  11  -2   5       22.65       47.45     76.56 o 
  12  -2   5      100.99      176.99    148.19 o 
  13  -2   5       18.68       41.32    105.12 o 
  14  -2   5        0.61      231.20    123.53 o 
 -11  -1   5      109.00      150.85     97.95 o 
 -10  -1   5       61.62      -13.56    189.27 o 
  -9  -1   5      142.16      -59.91     59.91 o 
  -8  -1   5        3.18       21.78     58.40 o 
  -7  -1   5      177.49       89.14     47.48 o 
  -6  -1   5      390.82      362.65     46.61 o 
  -5  -1   5     1212.59     1352.27    119.10 o 
  -4  -1   5      537.20      531.74     24.99 o 
  -3  -1   5        0.00        7.89     19.28 o 
  -2  -1   5     1454.88     1464.62     44.41 o 
  -1  -1   5      145.54      136.02     21.62 o 
   0  -1   5       82.13       67.89     18.76 o 
   1  -1   5     2166.67     2228.61     56.38 o 
   2  -1   5      187.69      149.54     26.91 o 
   3  -1   5      470.92      511.58     26.13 o 
   4  -1   5       12.53      -16.28     16.28 o 
   5  -1   5      796.07      705.86     25.07 o 
   6  -1   5        2.11        3.75     25.74 o 
   7  -1   5     1067.63     1094.41    133.56 o 
   8  -1   5      276.93      287.96    127.81 o 
   9  -1   5       30.26       54.59     46.72 o 
  10  -1   5       64.80       40.69     57.03 o 
  11  -1   5      227.39      223.01     72.74 o 
  12  -1   5       16.71       65.63    285.88 o 
  13  -1   5       37.44       40.03     62.68 o 
  14  -1   5       41.51      -68.57    130.90 o 
 -11   0   5        0.01       43.33     97.71 o 
 -10   0   5       78.88       98.01     82.50 o 
  -9   0   5        3.52       50.19     76.22 o 
  -8   0   5      111.42      138.49     55.90 o 
  -7   0   5      767.95      617.77     59.39 o 
  -6   0   5      204.93      240.10     37.74 o 
  -5   0   5     2885.19     3017.61    170.64 o 
  -4   0   5      188.54      138.94     25.21 o 
  -3   0   5        0.19       36.00     23.76 o 
  -2   0   5      171.23      218.14     51.29 o 
  -1   0   5      327.41      246.42     37.70 o 
   0   0   5     1276.79     1317.89     36.69 o 
   1   0   5     2312.18     2217.33     89.23 o 
   2   0   5       28.93       24.56     10.90 o 
   3   0   5     1764.29     1717.83     44.17 o 
   4   0   5       17.68        3.08     19.83 o 
   5   0   5     8040.47     8413.18    145.07 o 
   6   0   5      922.79      871.32     25.06 o 
   7   0   5     1806.41     1921.99     79.44 o 
   8   0   5       16.30       62.33     39.10 o 
   9   0   5      145.40       95.77     51.57 o 
  10   0   5       43.67       68.57     62.33 o 
  11   0   5      294.41      259.57     72.54 o 
  12   0   5      152.51      -11.33     85.57 o 
  13   0   5      153.30      141.67     78.77 o 
  14   0   5        0.21      -78.76    124.10 o 
 -11   1   5       69.18       75.65     81.78 o 
 -10   1   5      109.91      108.06     81.48 o 
  -9   1   5        3.44      -44.77     59.14 o 
  -8   1   5        6.87      -53.40     53.40 o 
  -7   1   5       30.93       92.62     53.55 o 
  -6   1   5      203.77      192.12     26.01 o 
  -5   1   5      499.16      452.95     93.53 o 
  -4   1   5      958.25      985.43     44.80 o 
  -3   1   5      236.09      249.68     25.57 o 
  -2   1   5        4.68       -6.67     32.50 o 
  -1   1   5     4669.08     4846.20    131.04 o 
   0   1   5     2536.60     2792.85     68.97 o 
   1   1   5     1943.35     1889.21     49.47 o 
   2   1   5     1435.16     1485.78     49.39 o 
   3   1   5        2.93       18.89     25.34 o 
   4   1   5      781.61      736.96     28.87 o 
   5   1   5       53.28      102.99     15.82 o 
   6   1   5        7.24       -5.95     17.00 o 
   7   1   5      672.62      678.65     19.24 o 
   8   1   5        7.65       11.33     34.00 o 
   9   1   5      133.02       56.67     51.00 o 
  10   1   5       13.57      -11.33     51.57 o 
  11   1   5      173.88       22.67     62.34 o 
  12   1   5        2.36      146.76     91.23 o 
  13   1   5       22.46      242.53    140.53 o 
  14   1   5        2.96      107.66    125.23 o 
 -11   2   5       52.15       18.56     87.01 o 
 -10   2   5       51.10       56.18     69.66 o 
  -9   2   5      156.92       49.79     59.50 o 
  -8   2   5       94.90      134.14     67.72 o 
  -7   2   5       27.42        0.00     48.45 o 
  -6   2   5      953.16      883.86     48.83 o 
  -5   2   5      134.62      169.16     45.34 o 
  -4   2   5     5667.40     5756.91    177.62 o 
  -3   2   5      468.63      481.50     33.17 o 
  -2   2   5      409.78      452.40     31.85 o 
  -1   2   5     3108.55     3419.70    193.06 o 
   0   2   5     2821.34     2846.37     79.82 o 
   1   2   5     1758.08     1649.66    131.48 o 
   2   2   5      155.65      155.24     19.37 o 
   3   2   5       42.51       36.43     25.50 o 
   4   2   5       86.40      101.77     16.01 o 
   5   2   5     1870.95     1857.56     45.95 o 
   6   2   5       14.29       22.67     19.55 o 
   7   2   5     1162.18     1117.47     86.21 o 
   8   2   5       10.02       11.33      9.52 o 
   9   2   5      308.98      249.94     49.88 o 
  10   2   5      223.57      231.23     57.24 o 
  11   2   5      641.92      566.28     86.16 o 
  12   2   5       47.91      -78.77     78.77 o 
  13   2   5      185.80      431.83    168.88 o 
  14   2   5       10.13       62.33    187.00 o 
 -11   3   5       15.71      -25.98     87.83 o 
 -10   3   5      244.79      436.77    105.01 o 
  -9   3   5        8.30        3.37     71.86 o 
  -8   3   5      233.69       93.94     52.97 o 
  -7   3   5      689.12      672.94     49.45 o 
  -6   3   5      233.17      185.37     53.56 o 
  -5   3   5      452.79      440.87     75.96 o 
  -4   3   5       68.06       92.98     48.45 o 
  -3   3   5     2403.87     2675.94     78.56 o 
  -2   3   5      605.66      518.81     36.80 o 
  -1   3   5      444.23      514.53     61.80 o 
   0   3   5       38.98       53.10     42.22 o 
   1   3   5      231.00      290.73    119.03 o 
   2   3   5       25.45       32.81     76.22 o 
   3   3   5      643.33      615.62     37.71 o 
   4   3   5      484.46      564.76     37.70 o 
   5   3   5      980.10      930.45     32.48 o 
   6   3   5       33.85       42.50     20.03 o 
   7   3   5       42.97       51.00     22.67 o 
   8   3   5      132.29       29.11     67.72 o 
   9   3   5       14.22       11.26     16.22 o 
  10   3   5      112.30      124.11     57.24 o 
  11   3   5      445.60      663.14     88.99 o 
  12   3   5       50.94       44.77     85.00 o 
  13   3   5      414.64      520.29    147.93 o 
 -11   4   5      101.78       30.68    102.93 o 
 -10   4   5      127.80      238.39     77.89 o 
  -9   4   5       11.11       12.08     79.67 o 
  -8   4   5        0.81       -0.73     44.09 o 
  -7   4   5       92.49       36.83     32.06 o 
  -6   4   5      403.48      464.84     77.94 o 
  -5   4   5      130.03       90.06     73.39 o 
  -4   4   5      201.70      186.86     32.26 o 
  -3   4   5     1541.97     1751.13     57.97 o 
  -2   4   5      391.09      401.34     36.07 o 
  -1   4   5     1045.76      983.40     45.02 o 
   0   4   5      760.71      706.45     42.19 o 
   1   4   5     2206.13     2102.00     67.84 o 
   2   4   5     1153.17     1196.00     55.04 o 
   3   4   5        5.12       -7.59     59.78 o 
   4   4   5      168.17      138.84     20.21 o 
   5   4   5      636.71      654.71     34.05 o 
   6   4   5       77.69       39.78     19.83 o 
   7   4   5      928.72      797.26     34.37 o 
   8   4   5      719.36      657.22     35.46 o 
   9   4   5      483.40      334.89     98.34 o 
  10   4   5      182.05       93.22     32.06 o 
  11   4   5      833.66     1033.46    101.48 o 
  12   4   5       27.63      -17.00     74.23 o 
  13   4   5      152.01      107.67    170.57 o 
 -11   5   5       12.70      156.21    113.05 o 
 -10   5   5      243.03      327.00     94.76 o 
  -9   5   5       27.15       27.00     89.65 o 
  -8   5   5        1.56        9.49     45.62 o 
  -7   5   5      111.77       95.77     39.59 o 
  -6   5   5        1.62       -5.67     50.72 o 
  -5   5   5      690.87      676.72     52.44 o 
  -4   5   5      170.16      151.88     39.67 o 
  -3   5   5      710.36      652.24     53.58 o 
  -2   5   5       20.88       63.06     48.17 o 
  -1   5   5     1859.31     2093.18     96.22 o 
   0   5   5      631.56      688.63     39.29 o 
   1   5   5     1083.53     1058.48     50.31 o 
   2   5   5      102.39       64.79     79.06 o 
   3   5   5       89.06       34.24     28.25 o 
   4   5   5        3.72      -14.45     25.78 o 
   5   5   5      480.90      449.19     51.02 o 
   6   5   5      164.22      146.18     48.74 o 
   7   5   5       43.21       26.39     21.91 o 
   8   5   5        0.31       35.98     25.66 o 
   9   5   5       34.80       -1.32     39.10 o 
  10   5   5      523.59      599.73     70.15 o 
  11   5   5      446.11      535.80    105.99 o 
  12   5   5      435.97      340.06    163.80 o 
  13   5   5      135.52      397.82    180.21 o 
 -11   6   5      153.82      272.01    226.11 o 
 -10   6   5      179.30      165.07    107.11 o 
  -9   6   5        2.30      -26.20     70.55 o 
  -8   6   5        2.61       61.62     50.01 o 
  -7   6   5       15.60       26.00     43.68 o 
  -6   6   5      707.46      667.02    126.98 o 
  -5   6   5       93.65      153.16     45.90 o 
  -4   6   5     1518.18     1305.98     74.34 o 
  -3   6   5      421.84      382.27     47.33 o 
  -2   6   5      291.35      255.23     51.58 o 
  -1   6   5     5421.13     5540.29    134.31 o 
   0   6   5       56.50       25.68     28.25 o 
   1   6   5      234.65      267.17     68.58 o 
   2   6   5     2660.71     2710.64     80.44 o 
   3   6   5      394.98      328.41     33.73 o 
   4   6   5        0.14       -8.05     23.36 o 
   5   6   5      783.85      596.94     63.50 o 
   6   6   5      340.64      262.37     47.61 o 
   7   6   5     1422.15     1431.48     58.29 o 
   8   6   5      156.98      212.47     32.24 o 
   9   6   5       35.14       15.42     48.14 o 
  10   6   5      249.34      283.18     70.98 o 
  11   6   5        0.46      -10.93     60.20 o 
  12   6   5       62.59      -17.00    136.57 o 
  13   6   5        8.63     -146.76    226.10 o 
 -10   7   5       22.93        3.64     51.21 o 
  -9   7   5        1.74      244.78    111.61 o 
  -8   7   5       32.86       23.08     79.05 o 
  -7   7   5      130.08       87.43     60.31 o 
  -6   7   5      521.20      626.63     58.97 o 
  -5   7   5        0.66      -33.01     39.95 o 
  -4   7   5      123.89       81.50     46.13 o 
  -3   7   5      275.23      208.30     54.13 o 
  -2   7   5       68.85       19.66     50.72 o 
  -1   7   5      180.74      195.76     39.95 o 
   0   7   5     1185.89     1146.21     52.31 o 
   1   7   5     1621.81     1712.59     63.72 o 
   2   7   5      381.86      323.98     54.13 o 
   3   7   5      494.39      403.95     41.95 o 
   4   7   5       89.35       61.43     28.29 o 
   5   7   5     1602.46     1445.39     65.24 o 
   6   7   5       87.78       13.21     56.39 o 
   7   7   5     1119.77     1140.28    110.01 o 
   8   7   5      341.17      432.34     90.40 o 
   9   7   5      122.17        5.67    114.47 o 
  10   7   5      337.73      400.18     80.55 o 
  11   7   5      852.87     1069.87    119.17 o 
  12   7   5      204.91     -125.24    125.24 o 
 -10   8   5      169.69      193.56    203.73 o 
  -9   8   5       42.15      -23.36     69.20 o 
  -8   8   5        8.73      -11.31     79.06 o 
  -7   8   5      163.95       -1.31    115.89 o 
  -6   8   5      979.69      987.23     73.20 o 
  -5   8   5     1374.40     1314.67     78.35 o 
  -4   8   5      685.86      596.55    149.66 o 
  -3   8   5      368.86      452.78     77.08 o 
  -2   8   5     1273.53     1198.80     71.76 o 
  -1   8   5      860.86      897.61     93.84 o 
   0   8   5       41.72      -29.31     30.09 o 
   1   8   5      125.43       97.10     45.20 o 
   2   8   5       16.53      -27.37     35.81 o 
   3   8   5        6.50       23.13     29.23 o 
   4   8   5      501.67      499.60     41.73 o 
   5   8   5      178.97      103.47     43.07 o 
   6   8   5     1423.63     1509.72    118.82 o 
   7   8   5        0.26      -22.51     84.43 o 
   8   8   5      130.22       44.77     95.77 o 
   9   8   5      177.60      167.20     93.70 o 
  10   8   5      177.90      215.55    124.25 o 
  11   8   5       72.81      -26.61     65.45 o 
  12   8   5       14.06      289.56    130.90 o 
  -9   9   5       17.05       71.84     64.89 o 
  -8   9   5       35.96      184.13    122.12 o 
  -7   9   5      157.32      106.97     65.99 o 
  -6   9   5      611.32      669.01     93.05 o 
  -5   9   5       74.20      -42.56     84.34 o 
  -4   9   5      945.44      848.87     82.25 o 
  -3   9   5      224.14      191.65     58.16 o 
  -2   9   5      795.32      790.40     93.83 o 
  -1   9   5      415.88      453.20    153.04 o 
   0   9   5      150.50      290.90     65.52 o 
   1   9   5       17.42       23.60     46.53 o 
   2   9   5      110.56      176.87     50.65 o 
   3   9   5      106.89       93.81     37.71 o 
   4   9   5       45.85       52.70     50.68 o 
   5   9   5      799.81      801.77     81.76 o 
   6   9   5      799.14      694.03    116.79 o 
   7   9   5      160.55      314.96     91.78 o 
   8   9   5        1.25      -76.35     93.50 o 
   9   9   5        0.08       -5.67    132.03 o 
  10   9   5      139.89      196.63    120.33 o 
  11   9   5       15.15      226.27    130.13 o 
  -9  10   5       10.62      124.83     87.75 o 
  -8  10   5       46.63      167.09     78.77 o 
  -7  10   5        0.54       87.21     64.11 o 
  -6  10   5        0.01       45.30     84.71 o 
  -5  10   5        3.41      -55.03     55.03 o 
  -4  10   5      258.76      227.26    170.59 o 
  -3  10   5        0.28      123.81     68.00 o 
  -2  10   5      234.77      278.92     73.69 o 
  -1  10   5      363.32      508.56     78.50 o 
   0  10   5     1212.57     1219.62     90.60 o 
   1  10   5       62.86       70.82     53.24 o 
   2  10   5      406.55      491.62    129.51 o 
   3  10   5       22.16       18.15    124.10 o 
   4  10   5      118.67       99.45     48.22 o 
   5  10   5      580.58      434.18     74.70 o 
   6  10   5        3.95       91.23     64.68 o 
   7  10   5        3.84      -62.44     95.22 o 
   8  10   5      117.97      199.48    181.06 o 
   9  10   5      276.11      362.71    123.55 o 
  10  10   5       20.14      152.43    113.33 o 
  11  10   5      119.26      187.57    171.14 o 
  -8  11   5      228.58      214.96     82.78 o 
  -7  11   5       11.98       40.30     95.32 o 
  -6  11   5      317.19      209.52    101.71 o 
  -5  11   5       22.27      -64.22     79.09 o 
  -4  11   5       74.72       51.65     94.36 o 
  -3  11   5      295.02      274.42     76.95 o 
  -2  11   5       92.70      157.22     85.00 o 
  -1  11   5     1544.20     1392.26    184.32 o 
   0  11   5      485.40      225.88    167.21 o 
   1  11   5      106.69      119.45     57.67 o 
   2  11   5        3.10      -19.50     62.76 o 
   3  11   5      629.14      624.00    121.59 o 
   4  11   5      324.68      438.76     64.28 o 
   5  11   5      741.37      680.81    122.30 o 
   6  11   5      148.40      205.58     83.80 o 
   7  11   5      132.68      128.12    138.84 o 
   8  11   5      139.99      112.77    164.34 o 
   9  11   5       59.44      -11.33    142.80 o 
  -7  12   5       15.43      -59.49    118.58 o 
  -6  12   5      458.40      490.77    118.99 o 
  -5  12   5        0.34      -30.85    121.98 o 
  -4  12   5       78.25       34.84    103.54 o 
  -3  12   5      486.33      482.37     86.88 o 
  -2  12   5      606.21      547.51    115.73 o 
  -1  12   5       21.40       63.34     79.26 o 
   0  12   5      230.71      286.60     89.15 o 
   1  12   5       62.57       -2.62    177.94 o 
   2  12   5       92.59       73.67     71.58 o 
   3  12   5       87.12       23.31    116.17 o 
   4  12   5       45.64       59.19     70.23 o 
   5  12   5        9.11      -35.78     76.50 o 
   6  12   5        2.74       99.05     85.72 o 
   7  12   5       24.50       78.69     92.00 o 
   8  12   5       51.39      -78.77    157.53 o 
   9  12   5       11.26      119.00    153.00 o 
  -6  13   5       74.10      208.69    132.44 o 
  -5  13   5       20.48      258.27    118.87 o 
  -4  13   5      145.69      156.81    118.69 o 
  -3  13   5       13.34      -26.20    164.05 o 
  -2  13   5      289.72      388.58    145.08 o 
  -1  13   5      360.51      440.17     88.68 o 
   0  13   5        9.59      -69.47     69.47 o 
   1  13   5        3.09       -4.47     70.85 o 
   2  13   5      143.64      133.16     96.65 o 
   3  13   5       44.90      169.95     88.23 o 
   4  13   5       79.13      135.11    235.17 o 
   5  13   5        1.23      -72.71     82.66 o 
   6  13   5       11.38       -4.36     93.12 o 
   7  13   5        1.19      -42.60    138.55 o 
   8  13   5        3.23      107.66    136.00 o 
  -5  14   5        1.53       21.63     87.52 o 
  -4  14   5       96.20      141.73    108.52 o 
  -3  14   5       51.53      132.51    141.10 o 
  -2  14   5       56.71      181.11     87.01 o 
  -1  14   5       83.99       35.11     93.11 o 
   0  14   5        0.78      -64.60    145.43 o 
   1  14   5        2.15      -93.78    104.75 o 
   2  14   5      156.77      -78.81     78.81 o 
   3  14   5        5.29      -65.41     65.41 o 
   4  14   5       44.17     -103.84    103.84 o 
   5  14   5      107.60      160.65     85.29 o 
   6  14   5        7.45      186.91    116.16 o 
  -2  15   5       34.16       -6.66    136.00 o 
  -1  15   5       46.19      217.15    118.82 o 
   0  15   5       90.59      115.19     91.72 o 
   1  15   5        4.57       22.25    112.20 o 
   2  15   5       31.78       70.31    109.63 o 
   3  15   5        0.27       -7.43    140.59 o 
   4  15   5       64.70      -50.12     94.21 o 
   1 -13   6       60.57      285.30    400.07 o 
   2 -13   6       69.92      -64.86     97.88 o 
   3 -13   6       65.78       88.76    124.77 o 
   4 -13   6        2.91      419.32    237.43 o 
  -2 -12   6        5.39      -63.42     63.42 o 
  -1 -12   6       91.15      -33.32     78.41 o 
   0 -12   6      274.01      296.88     93.88 o 
   1 -12   6        2.11       80.33    100.29 o 
   2 -12   6       47.26       43.78    147.62 o 
   3 -12   6       15.98      -11.33    107.89 o 
   4 -12   6       68.64       13.24     84.82 o 
   5 -12   6      496.42      506.06    101.08 o 
   6 -12   6        7.70      219.34    122.84 o 
   7 -12   6        7.08        0.00     56.67 o 
  -4 -11   6       46.58     -130.48    192.95 o 
  -3 -11   6       66.67       61.35    134.40 o 
  -2 -11   6       50.32       54.30     93.22 o 
  -1 -11   6      179.76      161.24    102.57 o 
   0 -11   6      288.14      270.21     95.56 o 
   1 -11   6        8.71       76.88     86.69 o 
   2 -11   6        0.88      -80.32     80.32 o 
   3 -11   6       46.54       94.59     92.07 o 
   4 -11   6       30.19      154.28     86.66 o 
   5 -11   6       90.56      -51.14     81.33 o 
   6 -11   6      104.53       74.58    132.32 o 
   7 -11   6        5.63      122.36    100.97 o 
   8 -11   6       50.38      106.21    117.92 o 
  -5 -10   6       32.53       35.93    149.88 o 
  -4 -10   6      131.63      240.79    141.79 o 
  -3 -10   6       17.96        6.20    133.19 o 
  -2 -10   6       37.55       26.21     87.84 o 
  -1 -10   6       13.99      -70.35     91.44 o 
   0 -10   6       17.29       96.67     90.38 o 
   1 -10   6        2.89       18.75     78.77 o 
   2 -10   6       36.52        8.42     62.90 o 
   3 -10   6      556.51      569.00    260.74 o 
   4 -10   6        0.24        5.51     71.85 o 
   5 -10   6       25.35       -2.16     67.95 o 
   6 -10   6        1.16       61.26     71.39 o 
   7 -10   6       54.97      113.39    308.27 o 
   8 -10   6       47.86       -4.09    110.10 o 
   9 -10   6       87.71       99.18    126.72 o 
  -6  -9   6       94.31        7.69    258.41 o 
  -5  -9   6       49.40     -176.83    235.45 o 
  -4  -9   6       31.38      186.58    119.41 o 
  -3  -9   6        8.07      -35.80     64.20 o 
  -2  -9   6      211.04      232.50     82.17 o 
  -1  -9   6        7.11        4.25     99.73 o 
   0  -9   6        0.40       46.69     75.44 o 
   1  -9   6       26.84       11.68     59.50 o 
   2  -9   6        0.08       48.63     53.62 o 
   3  -9   6       36.00       28.52    119.28 o 
   4  -9   6      133.94      152.18     82.89 o 
   5  -9   6      250.56      114.95    116.18 o 
   6  -9   6        3.18     -104.88    130.61 o 
   7  -9   6       20.47       87.58     79.33 o 
   8  -9   6       17.31      -52.10    147.33 o 
   9  -9   6      285.02      379.75     74.24 o 
  10  -9   6       54.49      243.93    124.67 o 
  -7  -8   6       71.18      115.59    107.39 o 
  -6  -8   6       70.93      184.46    119.85 o 
  -5  -8   6       42.99      156.16    147.62 o 
  -4  -8   6      132.89      196.34     65.02 o 
  -3  -8   6       32.17       90.08     72.35 o 
  -2  -8   6        1.44      -22.88    127.21 o 
  -1  -8   6       82.53       34.21     90.39 o 
   0  -8   6      121.55       65.40     70.87 o 
   1  -8   6      129.19      119.66     70.55 o 
   2  -8   6       13.74      -10.21     55.61 o 
   3  -8   6      447.32      422.63     59.34 o 
   4  -8   6        8.68        3.78     46.12 o 
   5  -8   6      376.07      442.29     50.85 o 
   6  -8   6     1924.28     1930.13    119.41 o 
   7  -8   6        0.06       35.82    132.88 o 
   8  -8   6        6.37      -24.91     53.64 o 
   9  -8   6      491.19      591.52     76.40 o 
  10  -8   6        2.51      -11.05     72.52 o 
  11  -8   6        0.33       96.76    164.90 o 
  -8  -7   6      135.84      130.91    175.67 o 
  -7  -7   6      256.15      133.24    100.42 o 
  -6  -7   6      277.94      331.72    103.86 o 
  -5  -7   6      807.91      831.16    105.56 o 
  -4  -7   6      119.77      151.71     57.73 o 
  -3  -7   6      422.31      351.32    112.79 o 
  -2  -7   6       31.74       77.61     55.67 o 
  -1  -7   6       11.94      -37.39     37.39 o 
   0  -7   6     1230.54     1276.73     69.45 o 
   1  -7   6      199.27      296.84     56.97 o 
   2  -7   6      294.90      329.03     83.03 o 
   3  -7   6     1620.28     1618.96     97.32 o 
   4  -7   6      217.73      239.72     64.61 o 
   5  -7   6     1490.55     1421.86     86.23 o 
   6  -7   6      192.00      231.22     41.99 o 
   7  -7   6       48.63       57.97     38.14 o 
   8  -7   6       36.87       64.37     90.38 o 
   9  -7   6      109.60      144.23     87.27 o 
  10  -7   6       93.24       60.16     76.22 o 
  11  -7   6      190.98      252.56     87.33 o 
  12  -7   6        0.67        3.94    116.01 o 
  -9  -6   6      109.64      -62.34    243.67 o 
  -8  -6   6       14.65      -37.31     92.84 o 
  -7  -6   6       12.83      -77.15     96.44 o 
  -6  -6   6       65.03      147.18     77.87 o 
  -5  -6   6       23.90      -22.90     87.70 o 
  -4  -6   6       21.89       45.62     60.10 o 
  -3  -6   6        7.44      -46.34     62.62 o 
  -2  -6   6      721.92      752.84     76.98 o 
  -1  -6   6       47.42      -54.14     59.22 o 
   0  -6   6        8.38      -15.77     25.22 o 
   1  -6   6        2.35      -23.17     23.17 o 
   2  -6   6       25.61        0.03     39.35 o 
   3  -6   6      300.56      380.71     44.60 o 
   4  -6   6      931.68      922.40     59.74 o 
   5  -6   6       97.41       22.86    102.29 o 
   6  -6   6      190.23      153.17     35.86 o 
   7  -6   6       75.19       96.11     39.87 o 
   8  -6   6       21.82      -27.24     42.33 o 
   9  -6   6      193.32      184.68     51.05 o 
  10  -6   6       46.10      132.96     51.05 o 
  11  -6   6        6.87      -92.13     93.48 o 
  12  -6   6       24.07      207.70     88.95 o 
  -9  -5   6        0.55      -58.84    170.00 o 
  -8  -5   6      531.47      542.49     90.97 o 
  -7  -5   6      107.64      131.18     66.58 o 
  -6  -5   6     1430.54     1504.91    111.72 o 
  -5  -5   6       31.93       23.79     30.91 o 
  -4  -5   6       82.75       69.88     31.61 o 
  -3  -5   6      498.20      483.42     80.77 o 
  -2  -5   6        0.05      -19.40     59.50 o 
  -1  -5   6        0.03      -17.38     28.51 o 
   0  -5   6     1311.20     1323.83     55.28 o 
   1  -5   6      163.15      190.18     29.86 o 
   2  -5   6       24.49        8.21     61.77 o 
   3  -5   6     2785.14     2860.32    113.57 o 
   4  -5   6     4309.63     4367.21    109.42 o 
   5  -5   6      894.92      835.82    101.21 o 
   6  -5   6      168.15      151.95     25.41 o 
   7  -5   6      412.25      366.73     32.59 o 
   8  -5   6        0.24       51.00     29.85 o 
   9  -5   6       35.77       63.92     40.92 o 
  10  -5   6      429.73      455.55    235.50 o 
  11  -5   6        3.91       49.08    110.78 o 
  12  -5   6      115.97      -10.65    104.27 o 
  13  -5   6      157.82      111.25    122.12 o 
 -10  -4   6        9.42       44.77    180.76 o 
  -9  -4   6       26.28      -58.29    155.27 o 
  -8  -4   6      218.35      243.78     79.50 o 
  -7  -4   6        0.01       58.45    113.33 o 
  -6  -4   6      236.05      322.86     65.52 o 
  -5  -4   6      162.63      158.11     27.30 o 
  -4  -4   6      455.81      486.05     76.52 o 
  -3  -4   6       39.32       46.02     58.93 o 
  -2  -4   6     2641.59     2736.45     69.65 o 
  -1  -4   6        0.07       11.33     16.79 o 
   0  -4   6      422.87      421.08     40.55 o 
   1  -4   6      700.61      724.92     53.30 o 
   2  -4   6      170.84      136.36     22.39 o 
   3  -4   6      510.61      529.41     34.86 o 
   4  -4   6     2560.39     2733.44     63.83 o 
   5  -4   6     1889.58     1938.88     63.27 o 
   6  -4   6     1301.81     1352.97     46.81 o 
   7  -4   6        6.48       48.70     30.88 o 
   8  -4   6      498.39      505.06     36.07 o 
   9  -4   6      652.62      698.86     39.68 o 
  10  -4   6       30.00      104.36    102.00 o 
  11  -4   6      499.60      433.03     90.70 o 
  12  -4   6      129.51       60.05     78.08 o 
  13  -4   6       46.63      -55.96    184.17 o 
 -10  -3   6        2.31      -31.52    169.71 o 
  -9  -3   6       30.97      -51.29     82.69 o 
  -8  -3   6      219.47       80.14     67.70 o 
  -7  -3   6      132.24      103.33     47.59 o 
  -6  -3   6        0.76      -55.10     55.10 o 
  -5  -3   6       92.09       46.72     37.82 o 
  -4  -3   6      175.08      221.99     73.67 o 
  -3  -3   6        5.57      -30.88     30.88 o 
  -2  -3   6     2285.98     2162.79     58.24 o 
  -1  -3   6        1.64        0.00     20.27 o 
   0  -3   6     1039.34     1038.35     43.94 o 
   1  -3   6       26.63       73.73     53.27 o 
   2  -3   6     1000.09     1038.48     36.02 o 
   3  -3   6      292.96      333.58     24.25 o 
   4  -3   6       79.57      115.87     24.03 o 
   5  -3   6        1.16      -10.70     19.83 o 
   6  -3   6     1485.19     1403.69     44.84 o 
   7  -3   6      735.39      751.47     45.44 o 
   8  -3   6      133.24      115.67     22.17 o 
   9  -3   6        0.37      -24.98     62.05 o 
  10  -3   6        5.63      -49.47     49.47 o 
  11  -3   6       74.44      137.82     67.80 o 
  12  -3   6        0.21        8.54    110.17 o 
  13  -3   6      199.44       94.32    177.95 o 
 -10  -2   6       17.60      171.99     93.51 o 
  -9  -2   6       45.60      -25.35     73.40 o 
  -8  -2   6      253.42      287.98     63.04 o 
  -7  -2   6      302.16      267.40     59.43 o 
  -6  -2   6     1701.27     1721.20    110.89 o 
  -5  -2   6        9.51      -27.26     36.78 o 
  -4  -2   6      708.91      654.98     45.35 o 
  -3  -2   6      872.51      724.21     35.52 o 
  -2  -2   6      363.51      337.88     27.54 o 
  -1  -2   6      376.13      428.74     26.80 o 
   0  -2   6     3310.05     3428.62     87.82 o 
   1  -2   6        4.31        8.20     25.50 o 
   2  -2   6      767.44      838.76     38.69 o 
   3  -2   6     5022.48     5276.23    126.12 o 
   4  -2   6      174.30      218.67     21.79 o 
   5  -2   6      132.94      129.72     21.91 o 
   6  -2   6      337.54      347.60     22.95 o 
   7  -2   6       24.36       24.47     21.77 o 
   8  -2   6       38.67       52.76     11.82 o 
   9  -2   6     1281.75     1312.27     98.11 o 
  10  -2   6        6.44       67.71    107.66 o 
  11  -2   6       69.54       20.98     57.15 o 
  12  -2   6       81.14      146.77     85.57 o 
  13  -2   6        6.49      -78.77     78.77 o 
  14  -2   6       22.02     -107.67    107.67 o 
 -10  -1   6        0.15      -87.13     92.04 o 
  -9  -1   6       98.64       17.41     71.12 o 
  -8  -1   6        3.68      -56.80     56.80 o 
  -7  -1   6       34.20      -35.95     62.33 o 
  -6  -1   6       36.59      -24.77     43.45 o 
  -5  -1   6      372.78      382.66     43.82 o 
  -4  -1   6      883.44      875.76     35.85 o 
  -3  -1   6      522.79      541.24     34.58 o 
  -2  -1   6     3140.53     3177.54     73.31 o 
  -1  -1   6       23.24       19.80     25.22 o 
   0  -1   6       49.67       46.22     17.70 o 
   1  -1   6        8.08      -24.87     35.40 o 
   2  -1   6      657.01      673.14     29.62 o 
   3  -1   6     1939.59     2200.43     60.01 o 
   4  -1   6     1183.49     1095.89     36.91 o 
   5  -1   6       55.99       34.31     25.50 o 
   6  -1   6      669.44      643.05     26.64 o 
   7  -1   6      219.49      236.56     28.05 o 
   8  -1   6      378.53      397.89     51.01 o 
   9  -1   6     1488.53     1635.75     97.56 o 
  10  -1   6       90.99       95.77     61.77 o 
  11  -1   6      106.62       28.33     62.90 o 
  12  -1   6        5.24        0.00     56.67 o 
  13  -1   6       26.77       95.77    123.53 o 
  14  -1   6      222.87      219.88    147.34 o 
 -10   0   6        8.15       71.21     92.22 o 
  -9   0   6        9.56       59.51     72.32 o 
  -8   0   6      303.32      310.01     62.09 o 
  -7   0   6      104.09       67.08     49.97 o 
  -6   0   6      152.02      242.55     46.73 o 
  -5   0   6      168.06      168.66     22.21 o 
  -4   0   6      222.02      236.08     34.63 o 
  -3   0   6      952.06      832.59     41.43 o 
  -2   0   6     1011.84     1023.50     48.65 o 
  -1   0   6      464.34      476.68     36.32 o 
   0   0   6       56.01       53.47     28.71 o 
   1   0   6       10.97      -14.35     51.28 o 
   2   0   6     1616.64     1749.37    100.76 o 
   3   0   6     2289.50     2399.59     56.58 o 
   4   0   6     1161.59     1194.47     64.96 o 
   5   0   6      684.79      736.29     50.75 o 
   6   0   6      984.89      952.67     27.48 o 
   7   0   6      296.89      242.15     31.17 o 
   8   0   6      175.61      187.59     45.34 o 
   9   0   6      284.22      254.47     57.81 o 
  10   0   6       56.43       33.43     56.67 o 
  11   0   6      108.72       40.23     68.57 o 
  12   0   6      151.96      385.92     97.47 o 
  13   0   6        7.40        5.67     79.90 o 
  14   0   6        9.96       22.67    118.43 o 
 -11   1   6      125.08        4.28    101.44 o 
 -10   1   6       45.49      111.35     87.62 o 
  -9   1   6      165.99      141.49     81.61 o 
  -8   1   6      141.46       50.80     87.55 o 
  -7   1   6        1.92       17.84     48.87 o 
  -6   1   6        4.42       18.16     21.32 o 
  -5   1   6       32.77       40.76     21.03 o 
  -4   1   6      134.63      109.37     28.72 o 
  -3   1   6      273.10      331.17     33.41 o 
  -2   1   6      120.50       68.57     25.57 o 
  -1   1   6      412.42      335.65     33.14 o 
   0   1   6        0.84       13.91     19.68 o 
   1   1   6      133.89      147.93     15.64 o 
   2   1   6     2583.89     2574.15     75.74 o 
   3   1   6      592.71      584.28     25.29 o 
   4   1   6     3497.06     3723.72    137.90 o 
   5   1   6     1408.72     1495.95     43.19 o 
   6   1   6       10.29       22.38     16.03 o 
   7   1   6      337.57      401.27     30.32 o 
   8   1   6      309.93      259.58     51.01 o 
   9   1   6      317.90      323.62     62.34 o 
  10   1   6      140.48      136.01     63.47 o 
  11   1   6      134.57      141.67     68.00 o 
  12   1   6        0.01      -68.00     68.00 o 
  13   1   6       52.32      204.57    148.47 o 
  14   1   6       31.04      198.33    142.23 o 
 -11   2   6       37.16       54.22     98.56 o 
 -10   2   6        8.09      -35.88    110.21 o 
  -9   2   6        5.03      -44.63     79.62 o 
  -8   2   6        0.06       96.33     79.33 o 
  -7   2   6      205.83      161.48     46.23 o 
  -6   2   6       14.77       -0.67     39.67 o 
  -5   2   6       75.90       64.41     29.46 o 
  -4   2   6      151.33      202.42     36.43 o 
  -3   2   6      201.95      218.34     73.68 o 
  -2   2   6     4402.33     4381.14    112.62 o 
  -1   2   6     2654.50     2528.16    166.46 o 
   0   2   6       59.01       60.88     30.26 o 
   1   2   6     1381.64     1505.55     66.18 o 
   2   2   6      404.70      442.68     24.78 o 
   3   2   6     1989.97     2106.76     80.07 o 
   4   2   6     8150.39     8694.87    158.59 o 
   5   2   6       40.01       29.51     17.97 o 
   6   2   6     1292.57     1296.90     54.17 o 
   7   2   6     2367.51     2353.58     79.76 o 
   8   2   6       62.86       78.77     16.03 o 
   9   2   6       86.13       51.00     57.24 o 
  10   2   6     1130.00     1004.77     86.19 o 
  11   2   6      118.82       62.34     57.24 o 
  12   2   6        0.03      -68.00     68.00 o 
  13   2   6       25.68      163.77     90.67 o 
  14   2   6      104.61     -146.77    146.77 o 
 -11   3   6      147.77      376.47    187.29 o 
 -10   3   6       56.79      109.80    135.72 o 
  -9   3   6       58.83       52.09     82.15 o 
  -8   3   6       19.35       29.50     62.23 o 
  -7   3   6        5.87       -9.44     42.33 o 
  -6   3   6      132.41      165.02    127.51 o 
  -5   3   6      522.65      645.39     47.64 o 
  -4   3   6        3.36        7.88     33.89 o 
  -3   3   6        1.99       65.79     35.81 o 
  -2   3   6     2239.27     2055.53     73.20 o 
  -1   3   6     1019.11      995.34     49.04 o 
   0   3   6     2546.06     2439.35     73.20 o 
   1   3   6      717.26      668.99     41.02 o 
   2   3   6      242.81      218.39     25.40 o 
   3   3   6       13.50       22.67     20.22 o 
   4   3   6     1469.43     1383.03     81.43 o 
   5   3   6     2225.05     2204.18     60.01 o 
   6   3   6       66.27       60.12     30.88 o 
   7   3   6        6.65       -8.50     16.03 o 
   8   3   6      486.02      395.73     31.70 o 
   9   3   6      333.65      275.09     21.51 o 
  10   3   6      413.50      486.30     66.31 o 
  11   3   6       76.22       33.43     67.43 o 
  12   3   6       19.24      130.90     79.33 o 
  13   3   6       41.84      -11.33    142.80 o 
 -10   4   6      189.26      172.84    195.51 o 
  -9   4   6       11.95      -82.74     82.74 o 
  -8   4   6      329.38      215.37     62.46 o 
  -7   4   6      260.69      328.69     58.94 o 
  -6   4   6       12.81       -5.35     36.55 o 
  -5   4   6      508.34      526.12     48.10 o 
  -4   4   6     1334.60     1387.97    137.26 o 
  -3   4   6     1234.25     1353.02     61.05 o 
  -2   4   6     1684.13     1619.65     62.58 o 
  -1   4   6      195.56      138.03     51.29 o 
   0   4   6       18.06      -21.65     29.85 o 
   1   4   6      301.74      279.54     71.14 o 
   2   4   6     2923.79     3109.16     84.39 o 
   3   4   6      510.37      539.23     34.30 o 
   4   4   6     1206.05     1189.61     47.22 o 
   5   4   6      399.81      448.51     29.05 o 
   6   4   6      314.48      327.85     54.70 o 
   7   4   6      816.23      675.97     51.03 o 
   8   4   6      131.91       71.85     26.06 o 
   9   4   6      416.75      408.89     79.92 o 
  10   4   6       68.53       70.77     39.67 o 
  11   4   6       12.15      -78.20     78.20 o 
  12   4   6        1.91      -91.23     91.23 o 
  13   4   6      202.90       95.77    141.68 o 
 -10   5   6        0.30      -59.15     93.26 o 
  -9   5   6       58.35       78.85    152.43 o 
  -8   5   6      484.54      662.88    159.27 o 
  -7   5   6      272.98      183.14     45.59 o 
  -6   5   6        7.19       18.45     36.78 o 
  -5   5   6        9.06      -20.21     31.03 o 
  -4   5   6        0.24       -6.91     31.45 o 
  -3   5   6      488.15      510.61     42.99 o 
  -2   5   6       11.59       11.00     30.09 o 
  -1   5   6        2.00        2.86     32.28 o 
   0   5   6      113.55       87.64     35.54 o 
   1   5   6       37.25       22.23     35.67 o 
   2   5   6      305.51      275.43     46.20 o 
   3   5   6        5.23      -11.33     24.04 o 
   4   5   6       61.13       68.56     21.91 o 
   5   5   6        1.72       35.05     25.66 o 
   6   5   6        0.34       -8.50     24.04 o 
   7   5   6      571.03      492.70     48.47 o 
   8   5   6      313.80      308.05     36.46 o 
   9   5   6      133.85      163.58     36.47 o 
  10   5   6      547.91      549.34     88.14 o 
  11   5   6      124.21       77.63     51.05 o 
  12   5   6      180.00      192.11     85.57 o 
  13   5   6      304.50      678.38    153.02 o 
 -10   6   6        4.86      103.79    119.25 o 
  -9   6   6       14.57      -19.43     94.07 o 
  -8   6   6       27.74       -2.53     57.83 o 
  -7   6   6      462.03      407.39     58.77 o 
  -6   6   6        3.01      -34.64     47.83 o 
  -5   6   6        5.34      -53.55     53.55 o 
  -4   6   6     3083.04     3046.00    101.84 o 
  -3   6   6      107.44      111.80     36.96 o 
  -2   6   6     4189.91     4211.93    134.88 o 
  -1   6   6       17.48       25.54     39.95 o 
   0   6   6      377.70      333.69     42.23 o 
   1   6   6      252.66      289.38     32.07 o 
   2   6   6     1939.96     1962.93     75.13 o 
   3   6   6     1331.54     1376.82     54.98 o 
   4   6   6     1652.42     1479.52     55.33 o 
   5   6   6       36.29       33.43     29.61 o 
   6   6   6        6.90        5.79     27.85 o 
   7   6   6      474.28      473.61     44.08 o 
   8   6   6      478.21      432.71     59.00 o 
   9   6   6     2116.81     2107.53    156.87 o 
  10   6   6        1.18        7.83     64.88 o 
  11   6   6      167.97      240.76     79.21 o 
  12   6   6       27.70      -51.00    164.90 o 
  13   6   6       98.04       62.33    130.90 o 
 -10   7   6       65.58      139.00    175.67 o 
  -9   7   6      255.79      353.06     90.68 o 
  -8   7   6      138.01      114.86     87.17 o 
  -7   7   6      124.28      122.32     66.06 o 
  -6   7   6        7.86      -11.13     53.55 o 
  -5   7   6      123.18      141.33     51.00 o 
  -4   7   6      640.82      690.08    141.44 o 
  -3   7   6       44.82       58.07     42.22 o 
  -2   7   6      732.09      727.39     59.40 o 
  -1   7   6      122.41       83.08     40.51 o 
   0   7   6       18.65       26.27     39.95 o 
   1   7   6      211.38      247.98     38.48 o 
   2   7   6      747.42      725.92     48.51 o 
   3   7   6      365.49      418.53     81.90 o 
   4   7   6     2074.48     2094.45    142.45 o 
   5   7   6       42.97       47.56     36.78 o 
   6   7   6       73.80       65.78     67.72 o 
   7   7   6       74.81      101.51     50.72 o 
   8   7   6      101.32      113.34     62.34 o 
   9   7   6       69.88       36.98     47.97 o 
  10   7   6       13.02      -65.72     92.98 o 
  11   7   6       21.99       31.35    129.77 o 
  12   7   6       47.40        0.00     56.67 o 
  -9   8   6       20.86      -33.43    129.20 o 
  -8   8   6       78.57       49.67     67.77 o 
  -7   8   6       33.72       43.08     63.87 o 
  -6   8   6       43.58       11.81     61.07 o 
  -5   8   6       33.71      -68.00     68.00 o 
  -4   8   6       11.16      -30.22    130.33 o 
  -3   8   6      155.79      130.55     90.67 o 
  -2   8   6     1663.60     1811.71    105.61 o 
  -1   8   6      643.67      514.29     74.98 o 
   0   8   6      681.08      672.29     79.45 o 
   1   8   6      552.52      501.32     52.87 o 
   2   8   6        1.74       28.99     56.67 o 
   3   8   6       31.78      -46.31     50.15 o 
   4   8   6      189.73      166.62     36.27 o 
   5   8   6        8.74       13.67     41.02 o 
   6   8   6       44.22      -14.97     50.63 o 
   7   8   6      173.43      217.68     66.08 o 
   8   8   6      126.39      121.14     59.38 o 
   9   8   6      119.76      171.39    161.51 o 
  10   8   6      536.55      686.74    109.89 o 
  11   8   6      317.17      207.97    105.15 o 
  12   8   6       89.34      -68.57    228.37 o 
  -9   9   6       53.58       -5.67    171.70 o 
  -8   9   6       40.28       71.85    158.95 o 
  -7   9   6      510.37      575.01     79.15 o 
  -6   9   6        0.66      -42.42     58.77 o 
  -5   9   6       88.13        6.14     84.44 o 
  -4   9   6      201.66      219.28     55.35 o 
  -3   9   6       54.24      106.33     67.69 o 
  -2   9   6     1276.11     1216.12     93.26 o 
  -1   9   6      125.45       87.03     51.47 o 
   0   9   6      385.43      539.89    115.06 o 
   1   9   6       11.29      120.95     64.71 o 
   2   9   6      431.84      594.94     82.19 o 
   3   9   6      167.27      211.93     49.06 o 
   4   9   6      739.82      684.79     67.22 o 
   5   9   6      118.06      204.48    151.02 o 
   6   9   6     1093.93     1089.97     87.21 o 
   7   9   6      921.60     1176.21    126.99 o 
   8   9   6      197.97      127.30    156.41 o 
   9   9   6      186.27      299.79    107.11 o 
  10   9   6        2.68      142.14     99.88 o 
  11   9   6       25.79      -57.82    209.10 o 
  -8  10   6       48.34       85.34     73.15 o 
  -7  10   6       97.33        3.68     75.16 o 
  -6  10   6       72.81       49.06     72.08 o 
  -5  10   6       51.33      126.29     79.67 o 
  -4  10   6       50.92       34.42     70.68 o 
  -3  10   6      445.57      451.32     70.70 o 
  -2  10   6        6.28      -69.91     69.91 o 
  -1  10   6       69.90      -17.72     54.85 o 
   0  10   6      365.86      443.70     83.21 o 
   1  10   6       75.27      117.16    144.50 o 
   2  10   6      566.54      704.60     78.12 o 
   3  10   6        0.98       18.06     48.45 o 
   4  10   6      729.04      747.88    300.74 o 
   5  10   6      105.56       25.45     68.54 o 
   6  10   6      627.28      593.09     94.55 o 
   7  10   6      462.20      354.40    178.82 o 
   8  10   6       49.92       46.01    107.70 o 
   9  10   6        6.22      219.86    151.86 o 
  10  10   6       88.47      318.47    163.77 o 
  11  10   6       53.63      329.23    174.53 o 
  -8  11   6        6.86       28.33    142.23 o 
  -7  11   6       39.44      103.93     95.34 o 
  -6  11   6       38.03       -2.06     94.14 o 
  -5  11   6       13.61       43.71     97.28 o 
  -4  11   6       68.44       14.53     51.07 o 
  -3  11   6      898.94     1045.72    102.61 o 
  -2  11   6      757.82      818.75    109.26 o 
  -1  11   6      198.43      184.48    166.61 o 
   0  11   6        1.58      -64.77     64.77 o 
   1  11   6       51.34      101.96     87.55 o 
   2  11   6       18.96       17.55     76.22 o 
   3  11   6       11.14      -65.38     65.38 o 
   4  11   6       19.65     -149.84    343.68 o 
   5  11   6      637.92      670.96    127.04 o 
   6  11   6        0.52      -43.09    198.05 o 
   7  11   6       23.57       56.81     85.92 o 
   8  11   6      597.50      537.91    192.15 o 
   9  11   6      171.69       68.57    102.01 o 
  10  11   6       50.17      -95.77    101.43 o 
  -7  12   6      106.25      -42.98    164.05 o 
  -6  12   6        5.64      120.85    109.99 o 
  -5  12   6      158.72      -52.85    209.39 o 
  -4  12   6      142.13        6.82     83.44 o 
  -3  12   6      347.58      250.32     84.43 o 
  -2  12   6      362.70      398.72    141.69 o 
  -1  12   6       31.93      -12.75     84.48 o 
   0  12   6        6.12      -57.73     80.91 o 
   1  12   6        3.66      -79.26     79.26 o 
   2  12   6      895.40      991.56    105.85 o 
   3  12   6      338.70      391.60     84.32 o 
   4  12   6      520.02      560.70     84.49 o 
   5  12   6       24.53      255.53    130.04 o 
   6  12   6        5.08      361.78    175.38 o 
   7  12   6       88.94       35.22     92.11 o 
   8  12   6      157.16      187.58    142.24 o 
   9  12   6       11.36      198.33    159.23 o 
  -6  13   6        2.59      406.86    209.66 o 
  -5  13   6        7.85      -29.54    117.16 o 
  -4  13   6      171.51      204.01    121.99 o 
  -3  13   6      101.10      116.39     79.76 o 
  -2  13   6      316.79      412.96    122.41 o 
  -1  13   6        1.15      108.29    110.50 o 
   0  13   6       10.72      121.63     78.69 o 
   1  13   6       16.62        1.84    109.93 o 
   2  13   6       52.36       -3.86    155.55 o 
   3  13   6      315.06      266.86     90.96 o 
   4  13   6       20.37       71.41     82.17 o 
   5  13   6        4.44      -44.52     90.11 o 
   6  13   6      129.89      127.47     98.91 o 
   7  13   6        1.24      100.12    121.83 o 
   8  13   6       56.68      453.90    154.13 o 
  -4  14   6       42.38       25.91    111.89 o 
  -3  14   6       29.01      -37.18     70.83 o 
  -2  14   6        8.97      156.99    123.91 o 
  -1  14   6       55.03       13.39     83.86 o 
   0  14   6       49.67      201.01     78.95 o 
   1  14   6      120.93       89.50     75.45 o 
   2  14   6        2.05      -37.35     70.24 o 
   3  14   6        2.20       73.87     85.96 o 
   4  14   6        6.08      -40.61    105.28 o 
   5  14   6        4.17      -19.75     97.07 o 
   6  14   6       12.82      163.97    116.53 o 
  -2  15   6       26.08       27.48    118.57 o 
  -1  15   6      107.06      156.69    137.92 o 
   0  15   6      120.05      -56.23    359.56 o 
   1  15   6      119.53      355.40    165.84 o 
   2  15   6       88.26      181.24    172.10 o 
   3  15   6       12.25       95.48    164.05 o 
   0 -12   7      111.58     -199.47    199.47 o 
   1 -12   7       11.03      120.12    232.33 o 
   2 -12   7       32.76        6.07     49.54 o 
   3 -12   7      139.26       71.79    104.69 o 
   4 -12   7      456.87      294.67    128.61 o 
   5 -12   7       50.84      158.10    164.90 o 
  -3 -11   7       15.41       95.77    181.33 o 
  -2 -11   7       25.29      118.62     89.82 o 
  -1 -11   7      256.32      204.14    150.18 o 
   0 -11   7       29.21      284.29    148.05 o 
   1 -11   7       27.92      197.03    115.07 o 
   2 -11   7       44.60        3.30     75.67 o 
   3 -11   7       45.96      194.00    115.83 o 
   4 -11   7      296.75      325.19    118.52 o 
   5 -11   7      181.08      215.50    101.33 o 
   6 -11   7        3.59      121.30    124.44 o 
   7 -11   7        1.10      136.46    122.69 o 
   8 -11   7      433.74      345.73    209.70 o 
  -4 -10   7      207.35      333.94    129.36 o 
  -3 -10   7        8.03      -87.75    128.42 o 
  -2 -10   7      161.50      135.46    133.66 o 
  -1 -10   7        2.68       31.78    141.38 o 
   0 -10   7       28.60      -68.67    174.82 o 
   1 -10   7        1.47       20.99     48.84 o 
   2 -10   7      545.81      671.66    136.32 o 
   3 -10   7      305.73      304.59     87.89 o 
   4 -10   7       18.06        2.80    101.43 o 
   5 -10   7      111.51      182.70    103.69 o 
   6 -10   7       19.44        4.17    178.50 o 
   7 -10   7      119.96      -75.64    214.49 o 
   8 -10   7       60.90       35.15    124.10 o 
   9 -10   7       42.47       71.46    134.25 o 
  -5  -9   7       69.87       64.34    158.10 o 
  -4  -9   7       46.57     -141.46    141.46 o 
  -3  -9   7      152.76      139.99     73.86 o 
  -2  -9   7       14.74       21.67     84.03 o 
  -1  -9   7       51.16      -15.93    104.83 o 
   0  -9   7       86.15       18.98     66.93 o 
   1  -9   7       39.77      124.31    119.89 o 
   2  -9   7      299.87      356.07    122.13 o 
   3  -9   7      563.34      428.13     95.20 o 
   4  -9   7       50.77       57.56    102.28 o 
   5  -9   7        2.46      -65.55     65.55 o 
   6  -9   7       67.80      -60.32     64.28 o 
   7  -9   7      150.25      315.73    107.97 o 
   8  -9   7        0.22      -51.56    201.73 o 
   9  -9   7        1.89      -18.53    209.38 o 
  10  -9   7        0.54       52.28    121.55 o 
  -6  -8   7      299.81      451.13    162.71 o 
  -5  -8   7       23.08     -130.81    130.81 o 
  -4  -8   7      158.24      144.10     90.96 o 
  -3  -8   7      177.65      376.11    124.96 o 
  -2  -8   7       28.29       19.12     70.17 o 
  -1  -8   7        0.43        7.00    226.38 o 
   0  -8   7        0.38      -87.55     87.55 o 
   1  -8   7      209.44       64.85     52.09 o 
   2  -8   7       20.28      109.52     65.81 o 
   3  -8   7      401.27      298.01     70.12 o 
   4  -8   7      105.20      103.93     75.44 o 
   5  -8   7      105.20       40.23     66.34 o 
   6  -8   7      444.93      514.04     85.24 o 
   7  -8   7       17.18     -117.83    183.60 o 
   8  -8   7       15.89       65.44    116.17 o 
   9  -8   7       68.87       65.85     63.33 o 
  10  -8   7       32.36       74.59    133.45 o 
  11  -8   7        1.43      -82.17     82.17 o 
  -7  -7   7       36.39       50.75     88.50 o 
  -6  -7   7       39.48       13.96    111.34 o 
  -5  -7   7      416.73      202.02    109.90 o 
  -4  -7   7      282.97      348.95    202.04 o 
  -3  -7   7        0.13       72.57    138.83 o 
  -2  -7   7      589.06      539.46     95.51 o 
  -1  -7   7      173.42      154.89     54.69 o 
   0  -7   7      805.96      863.80    164.12 o 
   1  -7   7      230.13      260.90     62.62 o 
   2  -7   7      794.70      808.90     74.57 o 
   3  -7   7        0.18      114.84     64.36 o 
   4  -7   7     1445.35     1482.63     96.31 o 
   5  -7   7        8.22      -30.44     54.38 o 
   6  -7   7      224.59      186.38     61.35 o 
   7  -7   7      135.01      223.58     50.64 o 
   8  -7   7      514.52      439.67     58.91 o 
   9  -7   7       30.02       20.16     59.94 o 
  10  -7   7       15.60      159.04     70.80 o 
  11  -7   7      150.61      326.36    129.42 o 
  12  -7   7       32.31       34.48    111.44 o 
  -8  -6   7       24.36       36.56    154.98 o 
  -7  -6   7      211.31      387.31    118.11 o 
  -6  -6   7       57.36      -23.88    127.22 o 
  -5  -6   7      652.05      829.13    126.41 o 
  -4  -6   7       53.52       68.69     62.05 o 
  -3  -6   7      516.54      557.59     75.67 o 
  -2  -6   7        1.34       36.27     57.81 o 
  -1  -6   7      392.52      386.92     79.35 o 
   0  -6   7      769.77      802.63     58.04 o 
   1  -6   7      213.16      144.96     35.46 o 
   2  -6   7      332.20      312.86     42.66 o 
   3  -6   7        6.15      -20.14     58.93 o 
   4  -6   7      519.23      531.41     76.81 o 
   5  -6   7       81.70      119.25     96.05 o 
   6  -6   7       33.09       39.73     48.31 o 
   7  -6   7        0.28      -33.43     40.50 o 
   8  -6   7     1506.34     1416.95    155.39 o 
   9  -6   7       85.35      104.51    176.52 o 
  10  -6   7        7.29       22.08     45.04 o 
  11  -6   7       38.98       41.83     92.51 o 
  12  -6   7      230.41      198.87    101.73 o 
  -8  -5   7       22.31      151.02    138.41 o 
  -7  -5   7        2.83       99.74     90.95 o 
  -6  -5   7       30.22       10.77     81.60 o 
  -5  -5   7      498.28      423.27     96.07 o 
  -4  -5   7      877.70      876.11     55.97 o 
  -3  -5   7       96.32       -7.38     31.73 o 
  -2  -5   7        6.91      -25.50     25.50 o 
  -1  -5   7        2.98       -7.53     40.90 o 
   0  -5   7        4.99        0.03     35.93 o 
   1  -5   7       16.78       -5.63     28.71 o 
   2  -5   7      276.00      291.76     33.89 o 
   3  -5   7      697.56      741.04     48.76 o 
   4  -5   7       26.91       48.04     33.97 o 
   5  -5   7      179.48      214.39     60.36 o 
   6  -5   7      507.31      520.09     49.43 o 
   7  -5   7        9.97       35.38     47.88 o 
   8  -5   7     1775.84     1762.49     91.04 o 
   9  -5   7      190.02      113.02     60.31 o 
  10  -5   7       19.28       36.84     44.01 o 
  11  -5   7       77.88       91.48     79.14 o 
  12  -5   7       10.52      123.32     85.64 o 
  13  -5   7       78.45       40.23    124.67 o 
  -9  -4   7       83.20      180.97    116.00 o 
  -8  -4   7        6.91      -12.38     69.70 o 
  -7  -4   7       30.56      119.60     73.32 o 
  -6  -4   7      273.46      309.98    136.87 o 
  -5  -4   7        1.66       86.43     53.11 o 
  -4  -4   7      600.19      619.73     57.54 o 
  -3  -4   7       42.26       14.08     36.83 o 
  -2  -4   7       34.27       40.93     26.44 o 
  -1  -4   7       19.16       67.76     89.82 o 
   0  -4   7      254.42      231.85     34.29 o 
   1  -4   7       39.08       25.72     16.28 o 
   2  -4   7     2140.58     2219.42     57.73 o 
   3  -4   7      138.49      147.52     28.81 o 
   4  -4   7      962.22     1008.37     44.95 o 
   5  -4   7     1827.13     1887.26     66.82 o 
   6  -4   7      785.47      781.61     44.40 o 
   7  -4   7        5.48        7.93     45.33 o 
   8  -4   7      301.31      215.11     32.19 o 
   9  -4   7      229.36      273.27     99.46 o 
  10  -4   7      103.61      152.44     85.57 o 
  11  -4   7       66.62      124.10     73.67 o 
  12  -4   7        0.13      107.66     96.90 o 
  13  -4   7      239.85      259.56    123.54 o 
  -9  -3   7       39.69      -47.60     86.93 o 
  -8  -3   7       15.38      121.75     73.55 o 
  -7  -3   7        0.58       24.07     64.30 o 
  -6  -3   7      150.28       63.90     60.02 o 
  -5  -3   7      672.16      760.61     70.53 o 
  -4  -3   7      681.79      684.95     44.09 o 
  -3  -3   7     3518.12     3567.86     91.34 o 
  -2  -3   7       26.08       44.19     25.75 o 
  -1  -3   7      108.92      129.44     23.36 o 
   0  -3   7     1069.43     1023.83    107.75 o 
   1  -3   7      155.04      211.15     31.30 o 
   2  -3   7      211.78      213.34     22.67 o 
   3  -3   7      426.85      433.57     33.19 o 
   4  -3   7        4.48       50.51     25.66 o 
   5  -3   7      831.05      745.79     37.46 o 
   6  -3   7     2454.07     2644.83     78.15 o 
   7  -3   7      359.39      367.08     39.39 o 
   8  -3   7      601.42      716.37     78.51 o 
   9  -3   7      617.51      540.87     29.46 o 
  10  -3   7       41.24       78.77     61.77 o 
  11  -3   7       90.91      136.00     68.57 o 
  12  -3   7        4.54      -96.90     96.90 o 
  13  -3   7       49.34       51.00    102.00 o 
  -9  -2   7      220.00      272.55    217.62 o 
  -8  -2   7       83.31      122.96     84.72 o 
  -7  -2   7       15.34       66.46     70.94 o 
  -6  -2   7      675.93      500.62     65.76 o 
  -5  -2   7      178.03      127.16     53.94 o 
  -4  -2   7     1249.65     1217.26    149.15 o 
  -3  -2   7      123.53       81.26     48.45 o 
  -2  -2   7       18.87       30.28     28.62 o 
  -1  -2   7      809.97      740.80     54.72 o 
   0  -2   7       94.35      160.79     30.10 o 
   1  -2   7      438.44      438.68     34.33 o 
   2  -2   7      663.31      647.02     44.79 o 
   3  -2   7      479.08      512.84     32.01 o 
   4  -2   7      331.09      297.10     29.14 o 
   5  -2   7      155.25      122.22     24.03 o 
   6  -2   7     2839.80     2866.75     76.94 o 
   7  -2   7     1252.56     1304.87     67.21 o 
   8  -2   7        0.22       34.83     31.45 o 
   9  -2   7     1012.26     1068.22     88.45 o 
  10  -2   7      101.29      124.10     73.67 o 
  11  -2   7      103.21       68.57     91.24 o 
  12  -2   7      200.00      231.22     91.81 o 
  13  -2   7      117.29       95.77     90.10 o 
 -10  -1   7       18.26       27.76     98.04 o 
  -9  -1   7       12.37       78.77     95.27 o 
  -8  -1   7       35.57       55.88    128.07 o 
  -7  -1   7        0.01      -59.30     59.30 o 
  -6  -1   7       66.15      -15.14     54.16 o 
  -5  -1   7      336.19      364.60     37.12 o 
  -4  -1   7      244.57      208.20     26.26 o 
  -3  -1   7     2415.61     2425.53     62.91 o 
  -2  -1   7       44.97       39.45     25.90 o 
  -1  -1   7      188.10      190.56     27.49 o 
   0  -1   7       83.09       71.37     21.91 o 
   1  -1   7        7.53        3.30     25.78 o 
   2  -1   7        5.37       14.53     16.35 o 
   3  -1   7       47.70       82.35     27.85 o 
   4  -1   7      452.90      467.71     31.29 o 
   5  -1   7      192.05      254.11     26.30 o 
   6  -1   7      450.35      425.41     51.30 o 
   7  -1   7      156.90      141.00     28.34 o 
   8  -1   7      640.54      571.83     25.02 o 
   9  -1   7       60.33       95.77     61.77 o 
  10  -1   7      420.77      406.95     73.12 o 
  11  -1   7        9.10       11.33     79.90 o 
  12  -1   7      559.32      493.13    103.73 o 
  13  -1   7        0.12       33.43    101.43 o 
  14  -1   7       29.80      198.33    112.20 o 
 -10   0   7        0.90       19.25     97.98 o 
  -9   0   7      182.48      315.05    186.16 o 
  -8   0   7        0.71      -70.25     70.25 o 
  -7   0   7        0.59       20.13     57.31 o 
  -6   0   7      282.08      295.28     54.41 o 
  -5   0   7      193.18      207.93     53.56 o 
  -4   0   7      886.74      900.11     39.90 o 
  -3   0   7      500.60      487.11     44.65 o 
  -2   0   7        0.55       -1.51     37.08 o 
  -1   0   7      191.71      222.94     51.01 o 
   0   0   7       12.40        1.69     27.49 o 
   1   0   7       78.65       91.00     42.50 o 
   2   0   7       54.66       89.83     26.06 o 
   3   0   7      298.85      249.07     92.96 o 
   4   0   7       70.22       35.22     22.67 o 
   5   0   7      343.80      383.79     27.78 o 
   6   0   7      703.34      697.20     39.69 o 
   7   0   7     1036.92      926.00     35.82 o 
   8   0   7        2.36       19.83     12.02 o 
   9   0   7       27.28      112.77     62.33 o 
  10   0   7      163.07      158.11     68.00 o 
  11   0   7        0.27       68.57     57.23 o 
  12   0   7      139.61      107.67     90.67 o 
  13   0   7        1.72     -100.86    100.86 o 
  14   0   7      127.60     -102.00    135.44 o 
 -10   1   7      121.81      250.90    106.13 o 
  -9   1   7      106.52      200.40    122.12 o 
  -8   1   7        2.26       37.54     70.55 o 
  -7   1   7       11.48       40.23     50.37 o 
  -6   1   7        3.26       59.27     54.11 o 
  -5   1   7      355.09      346.89     39.21 o 
  -4   1   7        1.33       49.22     32.39 o 
  -3   1   7      894.56      722.58    110.00 o 
  -2   1   7        2.63      -22.38     24.04 o 
  -1   1   7       32.02       24.57     25.97 o 
   0   1   7       16.06       30.44     20.68 o 
   1   1   7      246.34      229.23     21.08 o 
   2   1   7     2079.54     2283.34     75.82 o 
   3   1   7      455.69      449.13     38.15 o 
   4   1   7        2.49       15.24     15.55 o 
   5   1   7      114.18      134.81     56.95 o 
   6   1   7       57.17      136.51     25.22 o 
   7   1   7     2483.61     2507.73    124.04 o 
   8   1   7      857.19      907.19     32.07 o 
   9   1   7        0.03      -56.67     56.67 o 
  10   1   7       89.34       62.34     57.24 o 
  11   1   7       15.96       62.33     79.90 o 
  12   1   7       10.89       22.67     73.67 o 
  13   1   7        4.27      -22.67     90.10 o 
  14   1   7       12.41       84.43     95.20 o 
 -10   2   7        4.88        9.74    241.11 o 
  -9   2   7        4.42      -73.05    164.61 o 
  -8   2   7       99.19      138.62     68.29 o 
  -7   2   7        2.87       40.96     53.24 o 
  -6   2   7       39.93       37.63    104.55 o 
  -5   2   7      244.66      304.65     40.84 o 
  -4   2   7       60.20       27.81     29.51 o 
  -3   2   7     1242.69     1192.71     54.91 o 
  -2   2   7       54.59       61.59     30.88 o 
  -1   2   7        5.35       31.38     25.50 o 
   0   2   7       18.71       62.93     30.23 o 
   1   2   7      165.70      161.34     25.64 o 
   2   2   7       18.92      -29.69     29.69 o 
   3   2   7      321.07      312.33     40.28 o 
   4   2   7      522.84      421.02     37.09 o 
   5   2   7      698.85      840.23     38.65 o 
   6   2   7      356.57      318.17     50.73 o 
   7   2   7     2864.28     3129.34     76.47 o 
   8   2   7     1333.06     1233.11     53.03 o 
   9   2   7       36.11       30.41      9.33 o 
  10   2   7      101.95       90.10     57.24 o 
  11   2   7       20.49       40.23     79.90 o 
  12   2   7      124.50      266.91     86.14 o 
  13   2   7       86.79      192.10    108.24 o 
  14   2   7      128.67       22.67    141.11 o 
 -10   3   7       12.66      -97.18     97.18 o 
  -9   3   7      150.23      345.69     77.22 o 
  -8   3   7       53.00      -57.77     57.77 o 
  -7   3   7      363.00      297.01     67.33 o 
  -6   3   7        8.84        5.13     43.68 o 
  -5   3   7       94.11       75.61     38.61 o 
  -4   3   7      289.52      319.49     39.35 o 
  -3   3   7       14.19       77.74     35.81 o 
  -2   3   7      147.67      170.00     56.11 o 
  -1   3   7      808.73      960.99     51.71 o 
   0   3   7      900.35      863.52     51.32 o 
   1   3   7      252.55      326.03     43.80 o 
   2   3   7     1455.72     1493.88    147.81 o 
   3   3   7       77.40      163.87     70.84 o 
   4   3   7      766.28      739.87     37.74 o 
   5   3   7     1411.74     1416.30     41.98 o 
   6   3   7      842.24      841.33     38.61 o 
   7   3   7       11.12       40.91     25.78 o 
   8   3   7      134.40      180.04     62.34 o 
   9   3   7      466.11      430.67     35.14 o 
  10   3   7        0.21       62.33     90.66 o 
  11   3   7        0.91       68.57     79.90 o 
  12   3   7       14.04      -62.33     85.57 o 
  13   3   7       19.64       95.77     85.57 o 
 -10   4   7        0.07       54.24     79.74 o 
  -9   4   7      349.42      366.72    167.47 o 
  -8   4   7      512.25      469.63     84.56 o 
  -7   4   7       69.59      130.19     63.33 o 
  -6   4   7      205.07      139.71     51.47 o 
  -5   4   7      813.65      872.53    210.62 o 
  -4   4   7      103.83      102.00     40.80 o 
  -3   4   7     3611.06     3655.65    127.53 o 
  -2   4   7       44.98       37.70     43.88 o 
  -1   4   7      195.05      159.50     39.33 o 
   0   4   7      128.86       82.38     30.09 o 
   1   4   7      658.59      601.95     53.01 o 
   2   4   7      309.85      377.90     39.77 o 
   3   4   7     1350.41     1412.22    103.25 o 
   4   4   7        4.21       17.47     22.85 o 
   5   4   7        5.87       10.90     24.03 o 
   6   4   7     3986.48     3997.72     90.73 o 
   7   4   7      462.63      436.00     34.36 o 
   8   4   7      338.48      317.97     34.12 o 
   9   4   7      203.49      204.56     28.04 o 
  10   4   7      145.18       73.18    105.12 o 
  11   4   7       15.72      -44.77    102.00 o 
  12   4   7        0.88      -17.00     74.23 o 
  13   4   7      253.09      -62.34    164.35 o 
 -10   5   7       42.39      263.50    172.27 o 
  -9   5   7       16.63       23.42     76.10 o 
  -8   5   7       86.28      102.32     73.81 o 
  -7   5   7        1.62       42.43     68.51 o 
  -6   5   7        0.02      -35.01     41.04 o 
  -5   5   7        0.40      -50.91     54.38 o 
  -4   5   7       63.90      150.50    105.40 o 
  -3   5   7      213.94      196.20     63.19 o 
  -2   5   7      136.10      192.79     62.62 o 
  -1   5   7      206.58      131.36     41.47 o 
   0   5   7      700.53      712.42     48.07 o 
   1   5   7       68.41       41.89     53.55 o 
   2   5   7      540.88      480.22     71.43 o 
   3   5   7     1282.99     1208.46     48.13 o 
   4   5   7       64.56       67.30     42.22 o 
   5   5   7        6.34      -11.85     28.62 o 
   6   5   7     4804.72     4944.02    104.17 o 
   7   5   7      317.90      243.62     59.51 o 
   8   5   7        7.36       56.40     48.17 o 
   9   5   7      609.97      577.65     58.82 o 
  10   5   7      214.69      308.63    138.00 o 
  11   5   7       55.68       83.89     62.33 o 
  12   5   7     1145.29     1349.94    121.90 o 
  13   5   7       94.06     -170.00    170.00 o 
  -9   6   7        0.14        2.72     95.96 o 
  -8   6   7        1.77       17.65     79.13 o 
  -7   6   7       26.60       45.33     72.12 o 
  -6   6   7        0.16      -71.40     71.40 o 
  -5   6   7      304.74      285.88     53.85 o 
  -4   6   7      199.83      266.42     51.10 o 
  -3   6   7     1162.54     1127.22     73.15 o 
  -2   6   7      197.62      184.91     61.77 o 
  -1   6   7      157.47      110.94     37.53 o 
   0   6   7     3927.04     4131.13    119.70 o 
   1   6   7        0.23       19.83     36.83 o 
   2   6   7      224.76      154.86     41.53 o 
   3   6   7      383.63      366.74     42.11 o 
   4   6   7       81.17       98.18     32.18 o 
   5   6   7        4.54       12.10     32.60 o 
   6   6   7     1660.30     1853.05    108.35 o 
   7   6   7      324.17      339.49     57.81 o 
   8   6   7     1694.75     1825.58     74.95 o 
   9   6   7      480.82      465.00     81.90 o 
  10   6   7       23.33      -35.55     65.30 o 
  11   6   7       23.63       95.24     71.51 o 
  12   6   7        0.05      -51.00    107.66 o 
  13   6   7       24.83      -73.67    170.56 o 
  -9   7   7       76.56      372.47    123.14 o 
  -8   7   7      102.58       84.63    110.79 o 
  -7   7   7       41.12       56.80     84.72 o 
  -6   7   7      108.16      129.21     79.90 o 
  -5   7   7     1572.77     1777.21    129.34 o 
  -4   7   7      319.01      374.72     62.96 o 
  -3   7   7     1005.86      971.14    116.81 o 
  -2   7   7      115.61       81.65     41.98 o 
  -1   7   7       53.48       80.15     50.19 o 
   0   7   7       18.43       95.59     58.39 o 
   1   7   7     3478.14     3459.27    194.86 o 
   2   7   7      143.42      116.29     49.52 o 
   3   7   7      326.12      337.20     52.92 o 
   4   7   7      366.47      350.28     61.21 o 
   5   7   7        7.77       60.58     73.38 o 
   6   7   7     1424.74     1552.13     87.63 o 
   7   7   7      181.81      194.68     44.01 o 
   8   7   7     1125.56     1082.54     94.98 o 
   9   7   7        6.55      -73.67     96.90 o 
  10   7   7      164.25      321.69     97.91 o 
  11   7   7       25.07      100.98    111.11 o 
  12   7   7      165.81      187.58    148.47 o 
  -9   8   7      184.66      259.55    139.68 o 
  -8   8   7        9.69      139.24     91.12 o 
  -7   8   7       11.85      -52.42     52.42 o 
  -6   8   7       15.78     -115.88    115.88 o 
  -5   8   7      684.48      506.23     98.92 o 
  -4   8   7      526.82      531.35     83.57 o 
  -3   8   7      322.57      299.14     52.50 o 
  -2   8   7      121.19       95.20     66.59 o 
  -1   8   7      178.85      233.57    107.96 o 
   0   8   7      360.96      354.88    155.87 o 
   1   8   7      515.39      387.37     82.91 o 
   2   8   7        0.79      -47.43     47.43 o 
   3   8   7      203.48      227.47     56.39 o 
   4   8   7       18.99       64.38     35.12 o 
   5   8   7      355.10      490.85     96.07 o 
   6   8   7      150.24       87.65     79.34 o 
   7   8   7      518.19      736.82     85.32 o 
   8   8   7       39.55      -41.21     58.03 o 
   9   8   7        0.90      113.24     93.21 o 
  10   8   7       72.78       92.19     85.12 o 
  11   8   7       95.49      117.60     96.50 o 
  12   8   7      103.64      102.00    238.57 o 
  -8   9   7       24.01       -3.92     87.52 o 
  -7   9   7      119.05       20.12     83.53 o 
  -6   9   7       13.91      159.71    161.78 o 
  -5   9   7      380.09      483.38     74.61 o 
  -4   9   7      206.15      136.72     90.39 o 
  -3   9   7      199.52       89.93     66.68 o 
  -2   9   7      178.98      128.00     65.46 o 
  -1   9   7       31.24       47.37     87.55 o 
   0   9   7       51.45      109.47     65.17 o 
   1   9   7       62.48       22.19     51.68 o 
   2   9   7        6.34      -37.43     81.81 o 
   3   9   7        0.82       15.07     56.21 o 
   4   9   7        1.15        1.31     60.14 o 
   5   9   7      221.58      312.63     68.98 o 
   6   9   7      296.32      223.20     66.58 o 
   7   9   7      562.03      797.52    100.61 o 
   8   9   7      180.34      152.78    101.72 o 
   9   9   7        8.36       73.67    135.43 o 
  10   9   7       81.05        0.00     56.67 o 
  11   9   7        1.87     -183.40    216.18 o 
  -8  10   7        8.58      -24.03    122.63 o 
  -7  10   7       51.22       46.20    107.67 o 
  -6  10   7       43.44       -0.15     95.99 o 
  -5  10   7       35.37       94.67    118.43 o 
  -4  10   7       11.51      136.00     80.54 o 
  -3  10   7       11.99       -6.23     68.57 o 
  -2  10   7      282.00      200.59     88.41 o 
  -1  10   7      150.64       69.83     79.67 o 
   0  10   7      161.73      105.69     65.02 o 
   1  10   7      472.01      475.27    136.60 o 
   2  10   7       29.95      -14.32     59.50 o 
   3  10   7      531.12      371.21    104.83 o 
   4  10   7       27.96       45.39     92.31 o 
   5  10   7       26.40      121.04    102.85 o 
   6  10   7      216.53      401.09    119.62 o 
   7  10   7        0.55      107.66    175.10 o 
   8  10   7       53.90      -75.14     75.14 o 
   9  10   7       22.61      192.10    108.23 o 
  10  10   7       49.15      215.33    163.77 o 
  11  10   7        9.18      -78.77    170.00 o 
  -7  11   7       12.88       -0.14     99.25 o 
  -6  11   7       57.48       47.19     81.88 o 
  -5  11   7       82.30      167.08     76.99 o 
  -4  11   7        0.38      -27.64     69.77 o 
  -3  11   7      124.42      246.46     86.20 o 
  -2  11   7      113.20       -3.75    119.00 o 
  -1  11   7      339.26      284.45    115.31 o 
   0  11   7      403.21      475.90     89.18 o 
   1  11   7      436.91      364.56     83.07 o 
   2  11   7       45.18        9.93     59.41 o 
   3  11   7      469.19      359.91    121.16 o 
   4  11   7       25.05      -62.87     77.60 o 
   5  11   7      133.08       87.91     83.95 o 
   6  11   7        5.01      -13.74     77.88 o 
   7  11   7      230.95       82.22    123.86 o 
   8  11   7       21.23       22.67    118.43 o 
   9  11   7        9.83       40.23    176.23 o 
  10  11   7       74.23     -146.77    147.90 o 
  -6  12   7        1.01      -88.11     88.11 o 
  -5  12   7      105.27      113.67    161.22 o 
  -4  12   7       73.91       79.17     81.72 o 
  -3  12   7      104.26      233.21     98.74 o 
  -2  12   7       88.48      116.45     84.42 o 
  -1  12   7       26.85       34.86     82.78 o 
   0  12   7        0.42       15.76    155.55 o 
   1  12   7       58.15       42.16     94.99 o 
   2  12   7        5.33       25.58     70.55 o 
   3  12   7       18.70       59.29    102.00 o 
   4  12   7       27.61      -76.79     76.79 o 
   5  12   7       68.28      240.18    139.21 o 
   6  12   7       71.12       16.39    138.93 o 
   7  12   7       25.77      130.75    206.83 o 
   8  12   7        7.52      -51.00    130.33 o 
   9  12   7       34.93      231.20    180.77 o 
  -5  13   7       14.67       18.83     52.00 o 
  -4  13   7       60.50      -32.13     81.19 o 
  -3  13   7      154.81      265.73    106.57 o 
  -2  13   7       43.31      151.42     88.91 o 
  -1  13   7       88.44      244.96    189.27 o 
   0  13   7      478.11      561.99    127.06 o 
   1  13   7      186.56       74.89    109.16 o 
   2  13   7       46.69      -83.43    103.23 o 
   3  13   7       35.22      -68.78     68.78 o 
   4  13   7        5.22       96.72    172.83 o 
   5  13   7       39.70       32.30    103.51 o 
   6  13   7       47.93      -12.25    172.27 o 
   7  13   7      342.65      276.57    153.02 o 
  -3  14   7      130.50       74.52     99.07 o 
  -2  14   7      122.36      122.41     96.45 o 
  -1  14   7       40.64      113.69    116.73 o 
   0  14   7        2.94     -100.28    100.28 o 
   1  14   7       47.36      156.08     91.28 o 
   2  14   7       19.47       85.95     89.09 o 
   3  14   7       81.04      -24.67    143.94 o 
   4  14   7        0.57        8.31    111.09 o 
   5  14   7        4.96       65.42    153.29 o 
   6  14   7       25.93      115.71    121.83 o 
  -1  15   7        1.93        0.00     56.67 o 
   0  15   7       66.94      192.16    110.10 o 
   1  15   7       55.39      146.77    169.43 o 
   2  15   7       16.43       -3.01    115.32 o 
   3  15   7       34.61     -119.00    153.00 o 
   0 -11   8       18.53       20.27    183.60 o 
   1 -11   8      235.29      321.56    131.22 o 
   2 -11   8      114.89      -52.92    160.66 o 
   3 -11   8      110.25       31.91    112.84 o 
   4 -11   8        2.35      145.31    172.83 o 
   5 -11   8       23.98     -153.28    153.28 o 
   6 -11   8       10.07     -151.02    164.05 o 
  -3 -10   8      219.16      -41.32    238.02 o 
  -2 -10   8      219.34      101.39    361.56 o 
  -1 -10   8        3.62      -71.89    149.88 o 
   0 -10   8       82.84      232.34     99.07 o 
   1 -10   8       41.51       33.91    115.88 o 
   2 -10   8       51.60       35.00    116.45 o 
   3 -10   8       15.80       32.89    111.30 o 
   4 -10   8      222.82       29.74     76.10 o 
   5 -10   8       20.12      224.65    116.17 o 
   6 -10   8      289.31      361.85    204.31 o 
   7 -10   8       94.81      129.80    140.77 o 
   8 -10   8        9.62      134.48    138.45 o 
  -4  -9   8       40.84      220.25    255.00 o 
  -3  -9   8      117.78      -23.34    102.09 o 
  -2  -9   8      142.12       79.85     67.65 o 
  -1  -9   8      133.99      165.81     93.49 o 
   0  -9   8       14.01       12.71     98.88 o 
   1  -9   8      373.21       44.87    240.31 o 
   2  -9   8        2.37      -76.23     76.23 o 
   3  -9   8      167.86      160.77     99.97 o 
   4  -9   8      190.92      278.07    104.27 o 
   5  -9   8       81.63      -54.12     93.61 o 
   6  -9   8      105.37      212.31    100.71 o 
   7  -9   8      109.24      170.23    123.37 o 
   8  -9   8       35.78       94.80    126.56 o 
   9  -9   8        5.88     -123.76    123.76 o 
  -5  -8   8       30.82     -105.67    124.10 o 
  -4  -8   8       48.89       80.04    139.19 o 
  -3  -8   8        4.48       91.05    133.04 o 
  -2  -8   8       13.95      -40.12     59.34 o 
  -1  -8   8       26.22       90.14    102.00 o 
   0  -8   8       14.23       33.58    147.05 o 
   1  -8   8        6.63        4.97     62.87 o 
   2  -8   8       33.75       30.22     71.46 o 
   3  -8   8      337.86      295.91    111.37 o 
   4  -8   8        6.63      -55.94     90.38 o 
   5  -8   8      153.38      -37.00     84.15 o 
   6  -8   8        3.52      125.26     85.47 o 
   7  -8   8      146.14      482.29    133.74 o 
   8  -8   8       24.84      -17.00    130.90 o 
   9  -8   8       51.41      -15.76     99.80 o 
  10  -8   8      217.19      215.10    221.30 o 
  -6  -7   8      529.88      699.47    216.80 o 
  -5  -7   8      109.09       25.50     53.76 o 
  -4  -7   8        0.51      145.85    132.30 o 
  -3  -7   8       30.97       76.20     72.59 o 
  -2  -7   8       97.68      115.95     96.34 o 
  -1  -7   8       23.05      153.86    166.32 o 
   0  -7   8        2.34       53.30    144.50 o 
   1  -7   8       22.38      157.85     61.77 o 
   2  -7   8        5.62       -5.23     60.34 o 
   3  -7   8      100.05      112.62     60.08 o 
   4  -7   8      279.89      329.22     67.46 o 
   5  -7   8     1546.04     1355.16     95.91 o 
   6  -7   8     1156.16     1225.82    131.55 o 
   7  -7   8        9.69      105.28     73.32 o 
   8  -7   8        9.15       -3.56    110.21 o 
   9  -7   8       17.47       75.51     78.50 o 
  10  -7   8        8.76      -21.82     93.22 o 
  11  -7   8       25.49       28.33    153.57 o 
  -7  -6   8       58.54       51.00    105.93 o 
  -6  -6   8       41.58      -80.17    195.22 o 
  -5  -6   8        4.10      -44.20     75.98 o 
  -4  -6   8      114.62      162.02    277.39 o 
  -3  -6   8        4.73      -58.28     58.28 o 
  -2  -6   8      205.47      234.76     72.78 o 
  -1  -6   8      971.94      978.47    168.11 o 
   0  -6   8      105.10      124.93     50.48 o 
   1  -6   8      660.74      679.00     53.90 o 
   2  -6   8        0.31        2.97     38.14 o 
   3  -6   8       36.74        3.95     36.96 o 
   4  -6   8       12.46       55.64     53.23 o 
   5  -6   8      126.14      140.91     56.08 o 
   6  -6   8       68.83      107.85     41.93 o 
   7  -6   8      858.85      875.75    131.24 o 
   8  -6   8       38.10       92.34     93.22 o 
   9  -6   8        7.24      -18.09     57.31 o 
  10  -6   8        8.80      -40.89     59.50 o 
  11  -6   8        9.66     -130.90    147.90 o 
  12  -6   8      346.25      334.38    112.78 o 
  -7  -5   8      179.72      204.72     90.09 o 
  -6  -5   8       32.93      155.82     91.30 o 
  -5  -5   8      767.44     1033.61    117.10 o 
  -4  -5   8      265.28      279.14     90.68 o 
  -3  -5   8       54.81       59.76     37.96 o 
  -2  -5   8      297.71      229.20    105.13 o 
  -1  -5   8       94.23      173.90    136.29 o 
   0  -5   8        3.34       27.09     46.78 o 
   1  -5   8       27.06       72.59    118.72 o 
   2  -5   8       23.35       -2.74     32.25 o 
   3  -5   8      663.76      692.70     62.08 o 
   4  -5   8      192.90      179.09     35.26 o 
   5  -5   8      796.96      881.89     58.96 o 
   6  -5   8      451.36      455.98     53.93 o 
   7  -5   8     1093.78      949.41     71.16 o 
   8  -5   8       47.11       45.64     50.15 o 
   9  -5   8       91.40      104.95     65.84 o 
  10  -5   8       11.24        3.77     79.33 o 
  11  -5   8        1.98       90.10     78.77 o 
  12  -5   8        2.01      112.76     95.76 o 
  -8  -4   8        9.20      259.53    191.53 o 
  -7  -4   8      124.58       53.55    104.92 o 
  -6  -4   8       33.50       65.84     67.18 o 
  -5  -4   8       30.38      -28.33     73.10 o 
  -4  -4   8      124.15      167.74     36.54 o 
  -3  -4   8       35.58       10.44     36.74 o 
  -2  -4   8      300.63      251.92     37.19 o 
  -1  -4   8      318.70      331.12     75.38 o 
   0  -4   8       28.61      -11.33     21.91 o 
   1  -4   8       51.90       47.22     21.39 o 
   2  -4   8        1.30      -12.06     21.50 o 
   3  -4   8      138.08       95.77     28.39 o 
   4  -4   8     1177.19     1168.84     54.20 o 
   5  -4   8      254.96      217.42     33.65 o 
   6  -4   8       84.20      161.49     37.62 o 
   7  -4   8      342.39      360.14     46.18 o 
   8  -4   8     1050.95     1001.65     67.76 o 
   9  -4   8      157.97      366.22     87.56 o 
  10  -4   8      179.55      152.44     61.20 o 
  11  -4   8      255.27      219.89     95.78 o 
  12  -4   8        0.97       62.33     90.66 o 
  13  -4   8        9.81      -40.23    124.66 o 
  -8  -3   8        3.23        3.82     71.39 o 
  -7  -3   8        3.06       -9.03     60.27 o 
  -6  -3   8      349.10      308.96     62.64 o 
  -5  -3   8      172.15      234.12     64.05 o 
  -4  -3   8      441.49      503.25    109.68 o 
  -3  -3   8      432.36      306.23     40.96 o 
  -2  -3   8      515.02      545.12    115.92 o 
  -1  -3   8     2373.38     2424.90    116.92 o 
   0  -3   8       77.13       84.10     42.61 o 
   1  -3   8        2.27      -29.23     29.23 o 
   2  -3   8        3.53        8.75     38.96 o 
   3  -3   8       48.04       47.01     24.70 o 
   4  -3   8        8.84       28.41     29.45 o 
   5  -3   8     4884.30     5530.76    122.79 o 
   6  -3   8       55.35       74.16     33.72 o 
   7  -3   8     1749.26     1859.83     75.73 o 
   8  -3   8      423.70      365.49     39.68 o 
   9  -3   8      453.21      354.56     76.52 o 
  10  -3   8      758.20      763.59     91.27 o 
  11  -3   8       75.13       56.67     79.33 o 
  12  -3   8       37.56      -73.10     73.10 o 
  13  -3   8       16.71       51.00    124.66 o 
  -9  -2   8       75.61       47.13    175.39 o 
  -8  -2   8        1.79       14.92     68.96 o 
  -7  -2   8      365.31      288.69     81.09 o 
  -6  -2   8      301.51      322.41    104.28 o 
  -5  -2   8      653.32      601.58     73.92 o 
  -4  -2   8      219.84      202.72     47.61 o 
  -3  -2   8       19.45       60.61     35.53 o 
  -2  -2   8      252.35      333.12     34.99 o 
  -1  -2   8        0.62      -16.23     42.22 o 
   0  -2   8       26.13       20.56     37.12 o 
   1  -2   8        0.08       10.30     43.53 o 
   2  -2   8       27.81       32.67     26.15 o 
   3  -2   8       73.70       27.19     22.94 o 
   4  -2   8       20.34       -0.88     50.72 o 
   5  -2   8     1272.14     1207.86     96.14 o 
   6  -2   8      129.78       81.35     30.26 o 
   7  -2   8        1.73       32.26     25.81 o 
   8  -2   8        0.81       39.20     33.72 o 
   9  -2   8      529.99      507.00     30.83 o 
  10  -2   8      168.91       78.77     68.00 o 
  11  -2   8        5.85        5.67     91.80 o 
  12  -2   8       20.95      -51.00     90.67 o 
  13  -2   8       75.96      266.90    103.13 o 
  -9  -1   8      122.59      140.45    158.39 o 
  -8  -1   8       12.74      -76.20     76.20 o 
  -7  -1   8       20.61       94.46     70.25 o 
  -6  -1   8       71.09      245.27     69.45 o 
  -5  -1   8       11.45      -25.32     47.88 o 
  -4  -1   8      167.51      219.67     33.72 o 
  -3  -1   8       76.33       67.30     38.53 o 
  -2  -1   8      188.31      244.97     65.46 o 
  -1  -1   8      562.17      497.08     38.73 o 
   0  -1   8       16.78      -19.58     34.00 o 
   1  -1   8      272.06      272.74     30.68 o 
   2  -1   8        4.60      -15.68     36.83 o 
   3  -1   8       55.48       92.10     37.12 o 
   4  -1   8       33.45       45.16     31.17 o 
   5  -1   8      248.42      164.47     41.94 o 
   6  -1   8       35.25       33.43     21.51 o 
   7  -1   8     1262.09     1226.44     46.79 o 
   8  -1   8      103.61       42.94     65.17 o 
   9  -1   8      191.41      147.78     19.84 o 
  10  -1   8       94.80      -33.43     61.77 o 
  11  -1   8       82.42      136.00     78.77 o 
  12  -1   8       15.45       51.00     85.00 o 
  13  -1   8       38.26        0.00     56.67 o 
  -9   0   8        0.70     -100.80    100.80 o 
  -8   0   8        0.22      -46.45     66.23 o 
  -7   0   8       44.27        4.79     74.05 o 
  -6   0   8       74.55       73.32    102.29 o 
  -5   0   8     1048.42      927.93    105.75 o 
  -4   0   8       17.63        6.32     39.10 o 
  -3   0   8        1.36       26.47     34.05 o 
  -2   0   8       39.56        4.34     48.14 o 
  -1   0   8        0.04       -6.78     33.72 o 
   0   0   8       41.45        2.62     24.03 o 
   1   0   8     1717.01     1730.12    106.11 o 
   2   0   8       70.44       77.51     34.05 o 
   3   0   8       12.38       17.03     36.06 o 
   4   0   8      343.43      386.00     20.96 o 
   5   0   8     1342.53     1324.80     43.47 o 
   6   0   8      429.12      397.60     54.42 o 
   7   0   8     1273.82     1293.81     44.03 o 
   8   0   8       24.25       42.58     36.55 o 
   9   0   8      163.77      139.67     22.67 o 
  10   0   8      202.01       51.00     62.34 o 
  11   0   8      507.45      710.21     92.39 o 
  12   0   8       58.89      -28.33     90.67 o 
  13   0   8      134.37       78.77     96.34 o 
  -9   1   8       65.30       -1.31    158.10 o 
  -8   1   8        1.58       95.78     83.01 o 
  -7   1   8       53.86       30.64    112.77 o 
  -6   1   8        1.29       22.67     57.03 o 
  -5   1   8      298.17      447.74     65.19 o 
  -4   1   8      408.34      376.24     49.68 o 
  -3   1   8       72.28       71.99     34.29 o 
  -2   1   8        5.67      -29.22     31.18 o 
  -1   1   8      675.04      570.55     96.95 o 
   0   1   8      544.35      480.65     40.28 o 
   1   1   8      403.47      347.86     36.56 o 
   2   1   8       62.76      112.91     40.27 o 
   3   1   8       70.30      121.20     33.81 o 
   4   1   8        0.15       21.05     27.20 o 
   5   1   8        8.07       23.53     32.81 o 
   6   1   8      129.84      139.99     25.66 o 
   7   1   8      105.58       94.52     24.03 o 
   8   1   8      170.28      179.82     24.11 o 
   9   1   8      425.77      369.92     21.46 o 
  10   1   8        1.65       78.77     56.10 o 
  11   1   8      104.13      163.77     73.10 o 
  12   1   8      152.82       40.24     68.57 o 
  13   1   8       39.64       17.00     91.23 o 
  -9   2   8      195.05      221.97    110.53 o 
  -8   2   8       89.33      111.46     65.71 o 
  -7   2   8       50.04      105.72    156.40 o 
  -6   2   8      300.52      388.36     59.71 o 
  -5   2   8       21.17       87.63     39.66 o 
  -4   2   8      772.95      900.60     64.98 o 
  -3   2   8       37.65       51.00     35.66 o 
  -2   2   8       46.18       -6.92     29.61 o 
  -1   2   8      362.79      345.04     33.41 o 
   0   2   8     1144.14     1125.93     51.36 o 
   1   2   8      768.09      831.82     38.13 o 
   2   2   8       59.88       89.71     85.29 o 
   3   2   8       26.96       14.36     29.85 o 
   4   2   8       14.05       -8.90     27.20 o 
   5   2   8     2059.93     1946.65     66.69 o 
   6   2   8      367.11      343.29     29.29 o 
   7   2   8      691.29      669.42     37.12 o 
   8   2   8       96.37      112.09     25.71 o 
   9   2   8      506.16      540.12     31.77 o 
  10   2   8      236.72      112.78     62.34 o 
  11   2   8        0.19       33.43     84.43 o 
  12   2   8        3.95       40.23     91.23 o 
  13   2   8       81.07      276.54     95.20 o 
  -9   3   8      191.75      174.03     95.90 o 
  -8   3   8      222.42      217.63     84.15 o 
  -7   3   8        0.07       65.23    113.05 o 
  -6   3   8        8.75      117.12     57.05 o 
  -5   3   8       42.48       45.40     36.96 o 
  -4   3   8      137.03      123.02     44.92 o 
  -3   3   8      271.61      261.62     43.64 o 
  -2   3   8       66.01       50.14     47.88 o 
  -1   3   8      137.09      115.89     32.06 o 
   0   3   8     1230.15     1219.61     47.88 o 
   1   3   8        0.22       53.38     35.86 o 
   2   3   8      111.50      107.67     21.18 o 
   3   3   8       42.07       91.16     39.67 o 
   4   3   8      130.51       86.27     24.98 o 
   5   3   8     2643.08     2825.18     78.57 o 
   6   3   8      125.98      141.18     27.36 o 
   7   3   8      176.48      175.15     33.55 o 
   8   3   8       45.76       36.56     29.76 o 
   9   3   8     1131.49     1040.48     56.42 o 
  10   3   8     2616.45     2840.66    107.85 o 
  11   3   8       75.73       68.57     79.90 o 
  12   3   8        1.41       62.33     96.33 o 
  13   3   8       92.61      -40.23     91.24 o 
  -9   4   8      356.36      430.03    115.68 o 
  -8   4   8        3.69      -84.14     84.14 o 
  -7   4   8       14.66      -35.47     69.60 o 
  -6   4   8      185.63      217.82     68.32 o 
  -5   4   8       10.89       83.92     39.18 o 
  -4   4   8      550.39      575.21     58.12 o 
  -3   4   8      525.65      566.39     75.96 o 
  -2   4   8      139.49      312.65     85.29 o 
  -1   4   8     2459.03     2466.39     91.27 o 
   0   4   8       99.45       48.96     39.59 o 
   1   4   8       26.74       17.31     56.67 o 
   2   4   8      433.88      430.64     61.50 o 
   3   4   8      863.62      896.76     46.39 o 
   4   4   8     1161.91     1063.92     51.71 o 
   5   4   8     1086.12      974.35     45.08 o 
   6   4   8      641.60      626.58     38.61 o 
   7   4   8      401.28      364.06     35.47 o 
   8   4   8        1.68      -31.18     31.18 o 
   9   4   8      164.77      213.21     71.41 o 
  10   4   8      978.04      960.90     85.33 o 
  11   4   8        0.43      -78.76    101.43 o 
  12   4   8       16.79       44.77     85.00 o 
  13   4   8        4.72      -40.23     79.90 o 
  -9   5   8      230.29      304.98    181.63 o 
  -8   5   8       19.39       99.51    124.10 o 
  -7   5   8        3.71       29.77    126.93 o 
  -6   5   8       92.79      141.59     60.02 o 
  -5   5   8       60.15       74.83     49.74 o 
  -4   5   8       11.83       42.81     46.40 o 
  -3   5   8        3.35       28.45     75.93 o 
  -2   5   8      270.12      289.83     51.79 o 
  -1   5   8      457.87      513.48     66.45 o 
   0   5   8      699.41      705.09     92.41 o 
   1   5   8       35.58       55.86     47.48 o 
   2   5   8      341.68      321.98     55.68 o 
   3   5   8       67.41       40.81     70.27 o 
   4   5   8       94.06      103.55     36.84 o 
   5   5   8     1407.64     1343.24     64.21 o 
   6   5   8        0.55       -9.07     47.15 o 
   7   5   8     1127.45     1008.61     58.55 o 
   8   5   8       36.73      -45.05     45.05 o 
   9   5   8       29.46      -18.59     41.98 o 
  10   5   8      370.99      399.07    117.60 o 
  11   5   8      537.07      934.10    147.37 o 
  12   5   8      314.66      380.28    170.02 o 
  13   5   8       10.56      136.00    102.00 o 
  -9   6   8      474.32      627.28    145.51 o 
  -8   6   8        1.26       54.24     83.19 o 
  -7   6   8        0.21      -72.06     75.91 o 
  -6   6   8       93.95      -52.30     66.27 o 
  -5   6   8       51.29        5.14     52.00 o 
  -4   6   8       79.54      173.19     71.34 o 
  -3   6   8      677.79      656.43     98.07 o 
  -2   6   8     1061.64     1098.80    136.94 o 
  -1   6   8     2477.94     2461.62    162.34 o 
   0   6   8     1198.39     1156.57     94.42 o 
   1   6   8      211.41      149.43     51.48 o 
   2   6   8        0.42       48.49     36.26 o 
   3   6   8       30.31       28.46     30.81 o 
   4   6   8      252.67      160.02     51.57 o 
   5   6   8      298.20      212.37     83.03 o 
   6   6   8     1071.86     1174.16     61.79 o 
   7   6   8       47.43       39.95     49.98 o 
   8   6   8     1532.36     1617.73    117.69 o 
   9   6   8     1813.80     1939.69    127.44 o 
  10   6   8       37.43      165.10     69.52 o 
  11   6   8      168.05      209.02    127.22 o 
  12   6   8        2.77       44.77    135.43 o 
  13   6   8        1.58       56.67    215.33 o 
  -8   7   8       21.33      -18.04    112.77 o 
  -7   7   8       14.93      -63.31     76.50 o 
  -6   7   8      324.47      266.07     84.21 o 
  -5   7   8       19.16     -119.28    119.28 o 
  -4   7   8      569.24      551.25    107.02 o 
  -3   7   8      764.72      822.88    112.62 o 
  -2   7   8       98.19      105.11     63.90 o 
  -1   7   8      354.72      388.47     94.12 o 
   0   7   8      332.70      306.29     83.13 o 
   1   7   8      140.10      144.23     78.49 o 
   2   7   8       23.65       39.67     40.47 o 
   3   7   8     1179.53     1217.61     68.72 o 
   4   7   8       11.44      -47.12     47.88 o 
   5   7   8     1669.96     1626.11    139.83 o 
   6   7   8       14.94       99.96     73.67 o 
   7   7   8       53.88       26.27     48.87 o 
   8   7   8     2572.86     2936.29    164.37 o 
   9   7   8       82.59      110.21     87.22 o 
  10   7   8       49.33       31.26     74.05 o 
  11   7   8      136.29       25.32     84.96 o 
  12   7   8      184.36      -68.57    142.24 o 
  -8   8   8       72.89      -72.90    114.28 o 
  -7   8   8      179.04      215.73     80.33 o 
  -6   8   8       32.43      142.21    115.55 o 
  -5   8   8        3.73       17.01    152.71 o 
  -4   8   8       61.29       75.29     77.22 o 
  -3   8   8      372.92      212.93    116.19 o 
  -2   8   8     1632.90     1876.40    279.07 o 
  -1   8   8     1852.15     1977.85    146.69 o 
   0   8   8      728.41      742.38    108.64 o 
   1   8   8       64.66       60.60     83.51 o 
   2   8   8        1.17      -22.43    104.83 o 
   3   8   8       73.11       89.20     71.12 o 
   4   8   8      195.49      294.05     77.64 o 
   5   8   8       71.21       34.59     53.55 o 
   6   8   8      147.89      264.15    101.44 o 
   7   8   8      558.57      443.61     96.39 o 
   8   8   8       10.79        2.78     93.22 o 
   9   8   8      242.82      299.80    125.25 o 
  10   8   8      226.40      207.24    116.74 o 
  11   8   8      221.10      258.01    152.73 o 
  12   8   8        0.24      -78.76    208.53 o 
  -7   9   8       86.11      -56.29    141.67 o 
  -6   9   8      155.14      202.94    124.67 o 
  -5   9   8        7.50      -18.05     70.93 o 
  -4   9   8       45.27       36.19    101.72 o 
  -3   9   8      234.81      265.96    180.50 o 
  -2   9   8      367.82      336.62    116.76 o 
  -1   9   8      265.03      268.43     68.71 o 
   0   9   8      161.63      138.12     67.52 o 
   1   9   8       47.61       50.33    101.43 o 
   2   9   8       10.95       84.24     87.70 o 
   3   9   8       89.17       78.16     45.13 o 
   4   9   8       22.75      -44.07     52.24 o 
   5   9   8       20.39       -7.14     49.98 o 
   6   9   8       28.28       36.98     81.96 o 
   7   9   8       21.13       38.73    132.88 o 
   8   9   8      128.84     -105.04    105.04 o 
   9   9   8       24.75     -102.00    141.10 o 
  10   9   8      222.36      266.92    152.45 o 
  11   9   8      115.50      215.34    147.90 o 
  -7  10   8       52.55      120.43    134.40 o 
  -6  10   8       39.44      116.78    145.07 o 
  -5  10   8        3.45       -7.34     76.00 o 
  -4  10   8       52.28      272.96    230.07 o 
  -3  10   8       16.09      -72.97     73.38 o 
  -2  10   8        9.09       60.69     62.90 o 
  -1  10   8      141.55      129.20     98.89 o 
   0  10   8        9.13       60.47     76.09 o 
   1  10   8       34.54      103.22    235.17 o 
   2  10   8       39.45       29.83     73.49 o 
   3  10   8        6.14      143.26    100.16 o 
   4  10   8        0.52      -69.45     69.45 o 
   5  10   8      445.38      427.23     93.69 o 
   6  10   8       23.90     -103.01    103.01 o 
   7  10   8       19.05      -74.43     74.43 o 
   8  10   8       45.30      -56.67    147.33 o 
   9  10   8      154.36      130.91    158.67 o 
  10  10   8        0.17     -164.90    164.90 o 
  -6  11   8        0.33       82.26     95.83 o 
  -5  11   8        3.96      -30.54    175.10 o 
  -4  11   8        2.59      -97.38     97.38 o 
  -3  11   8      118.22      -96.15    112.77 o 
  -2  11   8       74.43      -50.35     62.45 o 
  -1  11   8      802.35      992.15    100.76 o 
   0  11   8       81.07       28.74     76.59 o 
   1  11   8        8.49      -65.40     65.40 o 
   2  11   8      125.65      120.14    107.10 o 
   3  11   8        0.79      150.30    113.95 o 
   4  11   8        4.04      -31.10     81.88 o 
   5  11   8       79.50      114.89    156.12 o 
   6  11   8      119.85       44.38     88.75 o 
   7  11   8        6.81       95.76    203.43 o 
   8  11   8       72.45      -62.33    130.90 o 
   9  11   8      274.29      215.36    176.82 o 
  10  11   8        4.02      304.86    186.43 o 
  -5  12   8       30.34      174.59    104.86 o 
  -4  12   8       17.13      -94.56     94.56 o 
  -3  12   8      211.65      261.98     89.81 o 
  -2  12   8       31.69     -104.25    104.25 o 
  -1  12   8      273.11      374.83     89.58 o 
   0  12   8        9.18       -7.03     77.29 o 
   1  12   8        6.86       16.57     79.44 o 
   2  12   8       13.73       93.19     91.72 o 
   3  12   8      198.73      406.90    221.58 o 
   4  12   8        0.04        8.14     95.01 o 
   5  12   8      163.12       78.77    135.14 o 
   6  12   8       97.24      -21.01    143.10 o 
   7  12   8        9.75     -136.79    149.60 o 
   8  12   8        9.98     -119.00    119.00 o 
   9  12   8       60.24     -158.10    158.10 o 
  -4  13   8        4.87      130.28    119.27 o 
  -3  13   8        8.69       97.83     86.81 o 
  -2  13   8      216.45      258.61    123.19 o 
  -1  13   8       80.05       96.99     98.88 o 
   0  13   8      239.43      441.88    116.46 o 
   1  13   8       94.53      289.94    122.23 o 
   2  13   8       20.09     -111.41    111.41 o 
   3  13   8      151.38      270.29    112.12 o 
   4  13   8      206.58      428.36    311.69 o 
   5  13   8       66.06      165.42    109.63 o 
   6  13   8      232.40       27.68     99.72 o 
   7  13   8       11.81       11.33    125.23 o 
  -2  14   8       17.59       11.81     94.67 o 
  -1  14   8        1.32       13.39    104.26 o 
   0  14   8       35.85       29.77    163.15 o 
   1  14   8       36.63      261.69    190.68 o 
   2  14   8       82.16      106.13    153.06 o 
   3  14   8        2.58      221.52    130.67 o 
   4  14   8       65.36      318.93    116.47 o 
   5  14   8       11.78     -131.10    359.83 o 
   1 -11   9        4.48       33.43    185.86 o 
   2 -11   9        0.00      124.10    197.76 o 
   3 -11   9       50.82      -87.74     87.74 o 
   4 -11   9        7.49       88.58    127.77 o 
   5 -11   9       46.05       33.43    158.10 o 
  -1 -10   9      152.88      265.94    159.51 o 
   0 -10   9       96.60     -109.55    113.84 o 
   1 -10   9      129.25       29.17     48.84 o 
   2 -10   9       90.21       72.99     99.96 o 
   3 -10   9        2.60      -59.09    212.78 o 
   4 -10   9      202.05      154.03    119.45 o 
   5 -10   9      113.79      146.98    120.89 o 
   6 -10   9       84.57      -71.33    221.29 o 
   7 -10   9      173.45      222.73    232.35 o 
  -3  -9   9       12.89      -34.87    157.74 o 
  -2  -9   9       20.53       60.62    231.76 o 
  -1  -9   9       34.95       55.75     99.46 o 
   0  -9   9       57.11       69.66    161.50 o 
   1  -9   9      132.02       -6.04     90.15 o 
   2  -9   9       71.48      189.50    206.55 o 
   3  -9   9       96.98      214.02     86.29 o 
   4  -9   9      166.56       60.26    103.54 o 
   5  -9   9      263.66      346.34    101.60 o 
   6  -9   9      173.60      120.23     87.94 o 
   7  -9   9       17.54       29.93    141.66 o 
   8  -9   9       49.68      175.73    130.00 o 
   9  -9   9      117.56       44.77    163.21 o 
  -4  -8   9       31.74      -98.12    274.26 o 
  -3  -8   9      508.68      205.62    160.82 o 
  -2  -8   9      398.74      500.74    161.86 o 
  -1  -8   9       79.35      148.50     82.45 o 
   0  -8   9        1.78       58.37     65.30 o 
   1  -8   9       23.77       31.64     94.04 o 
   2  -8   9       26.05      -57.36     77.64 o 
   3  -8   9      121.50       -5.25    129.77 o 
   4  -8   9      121.71      178.46    215.91 o 
   5  -8   9        9.83      -94.07     94.07 o 
   6  -8   9      150.99      207.67    203.73 o 
   7  -8   9      223.16      268.11    109.72 o 
   8  -8   9       64.60      -29.13    153.28 o 
   9  -8   9      348.86      318.95    159.26 o 
  10  -8   9       17.72      -98.29     98.29 o 
  -5  -7   9       97.01        4.89    194.65 o 
  -4  -7   9        0.88       68.58    299.76 o 
  -3  -7   9      399.27      392.38    140.59 o 
  -2  -7   9       44.15      200.03     87.62 o 
  -1  -7   9        8.09       33.04     88.28 o 
   0  -7   9       18.63       45.17     79.05 o 
   1  -7   9       66.88      119.42    145.07 o 
   2  -7   9       64.40       28.50    113.90 o 
   3  -7   9      625.63      657.30    102.03 o 
   4  -7   9      103.65      110.87     78.44 o 
   5  -7   9       11.50       77.49    149.60 o 
   6  -7   9       94.66       14.06     71.93 o 
   7  -7   9       21.01       51.68    107.67 o 
   8  -7   9       60.38      -39.68    167.73 o 
   9  -7   9       30.77       -2.54    147.05 o 
  10  -7   9        0.06       40.11    130.05 o 
  11  -7   9        4.62      192.10    164.90 o 
  -6  -6   9       72.94       95.47     87.88 o 
  -5  -6   9      158.13      261.73    149.61 o 
  -4  -6   9      425.16      305.72    137.82 o 
  -3  -6   9        1.84      103.11    128.52 o 
  -2  -6   9      211.74      357.02    104.28 o 
  -1  -6   9      228.03      179.21     84.73 o 
   0  -6   9        1.76      -22.61    104.55 o 
   1  -6   9       70.02      140.80     62.06 o 
   2  -6   9       47.12      -50.72     50.72 o 
   3  -6   9      252.09      112.00     52.86 o 
   4  -6   9      121.77       42.49     56.20 o 
   5  -6   9      271.65      308.47     60.19 o 
   6  -6   9      158.24      123.00    152.44 o 
   7  -6   9      350.17      382.80     87.74 o 
   8  -6   9       12.57        3.64     51.21 o 
   9  -6   9      180.92      299.86    195.51 o 
  10  -6   9        0.21       65.22     85.43 o 
  11  -6   9      105.19      -56.67    113.34 o 
  -7  -5   9      139.45      102.00    124.67 o 
  -6  -5   9       60.99      125.66    101.78 o 
  -5  -5   9      119.76      107.46     78.54 o 
  -4  -5   9      258.27      222.64     85.13 o 
  -3  -5   9      410.58      423.99     77.77 o 
  -2  -5   9      145.42      244.67     69.09 o 
  -1  -5   9        0.63       26.36     50.48 o 
   0  -5   9       23.70       83.79     56.96 o 
   1  -5   9        0.26      109.11     98.88 o 
   2  -5   9      215.02      175.88     45.20 o 
   3  -5   9       97.68       41.56     31.17 o 
   4  -5   9      461.99      422.57     41.10 o 
   5  -5   9      105.13       97.86     36.66 o 
   6  -5   9      173.54      142.05     67.72 o 
   7  -5   9      264.26      322.47     99.75 o 
   8  -5   9       37.26      200.65     89.48 o 
   9  -5   9       37.64        7.94     96.33 o 
  10  -5   9        9.63      -62.41     62.41 o 
  11  -5   9       79.04      175.67     89.53 o 
  12  -5   9       23.18       44.77    102.00 o 
  -7  -4   9       54.85       -9.21    149.88 o 
  -6  -4   9      236.01      216.81    184.75 o 
  -5  -4   9       53.19        2.40     98.03 o 
  -4  -4   9        8.24      -55.97     55.97 o 
  -3  -4   9       61.07       32.03     87.55 o 
  -2  -4   9      434.04      384.11     46.19 o 
  -1  -4   9       15.74       85.36     93.50 o 
   0  -4   9      101.20      124.48     32.51 o 
   1  -4   9       43.75      -26.06     42.84 o 
   2  -4   9       25.82      -17.77     82.17 o 
   3  -4   9        1.63       10.43     48.45 o 
   4  -4   9     1367.88     1173.98     54.39 o 
   5  -4   9       74.50      104.84     39.67 o 
   6  -4   9      213.73      273.01     46.76 o 
   7  -4   9      622.06      728.65     78.03 o 
   8  -4   9      107.55       52.49    107.10 o 
   9  -4   9        1.60      -64.67     69.10 o 
  10  -4   9      418.01      509.19     63.91 o 
  11  -4   9       74.34      163.77     85.00 o 
  12  -4   9       35.72      209.10     95.77 o 
  -8  -3   9       47.06      -11.00     94.66 o 
  -7  -3   9        3.74     -100.47    100.47 o 
  -6  -3   9      266.82      294.45     71.72 o 
  -5  -3   9        7.09      115.72     79.33 o 
  -4  -3   9      116.09      208.19     58.94 o 
  -3  -3   9        2.64      -39.58     39.87 o 
  -2  -3   9     1235.17     1278.76    151.97 o 
  -1  -3   9      157.92      106.15     65.17 o 
   0  -3   9     1232.16     1191.93    118.24 o 
   1  -3   9      654.37      625.64     93.54 o 
   2  -3   9      184.63      240.75     40.00 o 
   3  -3   9     1626.34     1543.18     53.61 o 
   4  -3   9      442.10      382.84     36.48 o 
   5  -3   9      159.06      160.85     37.74 o 
   6  -3   9     1382.30     1392.50     61.34 o 
   7  -3   9      854.26     1054.53     59.79 o 
   8  -3   9        0.11        0.99     49.13 o 
   9  -3   9      341.59      501.97    104.57 o 
  10  -3   9       14.51      -51.00     68.00 o 
  11  -3   9       57.68      158.10     85.00 o 
  12  -3   9       20.09       33.43    101.43 o 
  13  -3   9       23.88        5.67    126.37 o 
  -8  -2   9       10.81      -70.95     70.95 o 
  -7  -2   9      110.89       13.02     61.79 o 
  -6  -2   9       32.08       75.59     54.56 o 
  -5  -2   9       12.20       52.59     54.24 o 
  -4  -2   9        6.43      -27.19     36.25 o 
  -3  -2   9     1185.66     1302.58     59.25 o 
  -2  -2   9      232.71      166.83     42.51 o 
  -1  -2   9      127.20      161.40    101.44 o 
   0  -2   9      384.32      321.87     51.01 o 
   1  -2   9        1.23       -6.23     45.62 o 
   2  -2   9      226.17      162.25     34.14 o 
   3  -2   9      881.56      767.24     44.07 o 
   4  -2   9      349.30      309.15    117.04 o 
   5  -2   9       70.32       38.42     35.81 o 
   6  -2   9       71.15       95.24     38.08 o 
   7  -2   9      365.72      366.90     36.73 o 
   8  -2   9      111.67      139.35     43.33 o 
   9  -2   9       65.35       30.88     32.06 o 
  10  -2   9       46.10        0.00     56.67 o 
  11  -2   9       55.98      130.90     79.33 o 
  12  -2   9       22.94       62.33     79.90 o 
  13  -2   9      260.36      362.70    103.14 o 
  -8  -1   9      247.77      177.00     99.46 o 
  -7  -1   9        0.17      176.06     77.44 o 
  -6  -1   9       26.00       76.04     59.46 o 
  -5  -1   9      465.95      374.59     61.62 o 
  -4  -1   9     2088.60     2017.00    192.61 o 
  -3  -1   9     1147.88     1190.50    137.51 o 
  -2  -1   9     2610.00     2953.17    112.72 o 
  -1  -1   9       19.91      -29.63     70.55 o 
   0  -1   9        1.53      -20.95     34.98 o 
   1  -1   9      279.77      236.93     32.17 o 
   2  -1   9      142.28      114.24     21.80 o 
   3  -1   9      152.24      113.56     16.79 o 
   4  -1   9      222.01      204.70     39.67 o 
   5  -1   9       53.01       55.05     24.03 o 
   6  -1   9      235.14      223.65     28.72 o 
   7  -1   9      359.71      306.31     32.89 o 
   8  -1   9      300.91      298.51     36.84 o 
   9  -1   9     1359.07     1462.58     69.16 o 
  10  -1   9       40.60        5.67     69.13 o 
  11  -1   9      118.61      284.48     91.24 o 
  12  -1   9       13.17      -96.90     96.90 o 
  13  -1   9       52.21       95.77     90.10 o 
  -8   0   9       87.75       30.09     52.28 o 
  -7   0   9       15.06        4.03     49.60 o 
  -6   0   9       34.91      -34.66     59.94 o 
  -5   0   9      141.05       74.60     62.42 o 
  -4   0   9      452.76      414.54     49.14 o 
  -3   0   9      476.41      525.21     76.52 o 
  -2   0   9       67.97      141.45    129.77 o 
  -1   0   9       37.72       52.91     47.88 o 
   0   0   9       18.79       39.41     56.38 o 
   1   0   9      616.08      555.57     62.34 o 
   2   0   9       23.71      103.21     54.52 o 
   3   0   9       23.71       25.01     70.55 o 
   4   0   9      516.32      558.66     69.44 o 
   5   0   9        0.48       -7.73     19.68 o 
   6   0   9      227.06      245.38     28.94 o 
   7   0   9      554.10      506.39     64.91 o 
   8   0   9       76.95       24.11     27.49 o 
   9   0   9      221.07      254.23     77.07 o 
  10   0   9      618.97      730.66     97.50 o 
  11   0   9      366.05      483.45     95.78 o 
  12   0   9       29.25      -33.43     84.43 o 
  13   0   9      199.79      141.68     84.44 o 
  -8   1   9       72.57      130.74    144.79 o 
  -7   1   9        0.36      -25.78     77.53 o 
  -6   1   9       40.79       67.37     57.82 o 
  -5   1   9      198.55      100.97     64.61 o 
  -4   1   9      123.58      103.33     45.05 o 
  -3   1   9        0.82        2.47     46.35 o 
  -2   1   9     1606.27     1632.48     80.51 o 
  -1   1   9      401.58      403.19     93.52 o 
   0   1   9       96.17       23.69     29.91 o 
   1   1   9      634.49      662.47     64.37 o 
   2   1   9      228.77      244.19     44.47 o 
   3   1   9        6.90       -3.71     33.48 o 
   4   1   9       15.17       25.57     42.78 o 
   5   1   9        0.21      -29.22     31.18 o 
   6   1   9      168.71      168.06     59.22 o 
   7   1   9      837.16      701.31     41.06 o 
   8   1   9      686.94      732.04     53.29 o 
   9   1   9      164.76      149.61     42.79 o 
  10   1   9      108.16      124.10     78.77 o 
  11   1   9        5.27      -73.10     73.10 o 
  12   1   9       10.72      -40.23     62.90 o 
  13   1   9        4.48      -84.43     84.43 o 
  -9   2   9        5.01      -40.99    102.28 o 
  -8   2   9        2.28       26.63     68.97 o 
  -7   2   9        0.03       34.88     85.00 o 
  -6   2   9       35.64       -2.54     58.40 o 
  -5   2   9      187.56      201.97     68.01 o 
  -4   2   9      376.19      422.99     56.37 o 
  -3   2   9       51.78       86.54     49.97 o 
  -2   2   9      905.69      965.59     59.25 o 
  -1   2   9       46.48       27.87     34.05 o 
   0   2   9      791.88      697.38     55.00 o 
   1   2   9      636.68      591.51    104.88 o 
   2   2   9      180.97      109.16     47.79 o 
   3   2   9       56.74       39.24     44.45 o 
   4   2   9      170.77      141.84     36.06 o 
   5   2   9       69.73      133.72     35.67 o 
   6   2   9      417.60      419.76     33.03 o 
   7   2   9     2797.53     2987.42     90.22 o 
   8   2   9      291.35      340.16     48.17 o 
   9   2   9       95.95       76.06     42.22 o 
  10   2   9        3.85       -5.67     62.90 o 
  11   2   9        1.66      -73.10     73.10 o 
  12   2   9        0.87       51.00     79.90 o 
  13   2   9       82.93      124.10     85.57 o 
  -9   3   9       45.67      102.90     90.87 o 
  -8   3   9       38.30       41.65     96.62 o 
  -7   3   9       26.92        2.62     70.65 o 
  -6   3   9       39.74        1.52     62.90 o 
  -5   3   9        8.89       49.93    104.55 o 
  -4   3   9      187.36      106.05     65.69 o 
  -3   3   9      390.58      408.11     55.70 o 
  -2   3   9      161.16       78.43     40.92 o 
  -1   3   9        1.08       18.89     35.40 o 
   0   3   9       25.58       81.21     32.91 o 
   1   3   9      706.65      782.82     47.24 o 
   2   3   9      241.75      213.22     55.78 o 
   3   3   9       47.97       18.73     46.00 o 
   4   3   9      178.29      204.60     51.84 o 
   5   3   9      488.09      455.31     44.18 o 
   6   3   9      404.09      443.05     59.80 o 
   7   3   9       54.43       47.00     29.69 o 
   8   3   9      324.61      335.59     34.86 o 
   9   3   9       79.73      101.87     43.68 o 
  10   3   9       28.90       44.77    102.00 o 
  11   3   9      102.34      119.00     85.57 o 
  12   3   9      158.81      219.88    102.57 o 
  13   3   9       59.17     -102.57    102.57 o 
  -8   4   9       23.68      108.40    175.66 o 
  -7   4   9       14.26      -37.70     46.00 o 
  -6   4   9      102.09       55.45     69.64 o 
  -5   4   9       23.04       78.45     72.42 o 
  -4   4   9     1231.15     1271.60     79.55 o 
  -3   4   9      252.11      254.57     45.55 o 
  -2   4   9     1831.54     1865.33     88.79 o 
  -1   4   9        0.00      -40.14     41.51 o 
   0   4   9     1191.91     1234.95     79.37 o 
   1   4   9        1.13      -11.39     67.72 o 
   2   4   9       54.03       46.59     28.19 o 
   3   4   9       67.74      117.83     42.50 o 
   4   4   9       70.84       66.27     31.54 o 
   5   4   9      187.99      197.99     34.15 o 
   6   4   9        2.92       -2.36     33.72 o 
   7   4   9      827.93      833.83     46.08 o 
   8   4   9      786.48      864.31     52.98 o 
   9   4   9      478.82      588.29     71.22 o 
  10   4   9       33.66        0.96     58.26 o 
  11   4   9       95.23     -112.77    113.34 o 
  12   4   9       98.78      141.67     84.44 o 
  13   4   9       12.92      -56.67    102.00 o 
  -8   5   9        8.51     -110.50    110.50 o 
  -7   5   9       65.19      -37.59     56.38 o 
  -6   5   9        9.11       50.30     59.46 o 
  -5   5   9       96.43       44.84     74.64 o 
  -4   5   9      227.90      324.16     79.34 o 
  -3   5   9       84.72       44.67     42.99 o 
  -2   5   9      129.60      133.88     49.15 o 
  -1   5   9       42.62       76.13     62.06 o 
   0   5   9      415.60      412.82     58.08 o 
   1   5   9      131.54      126.13     41.36 o 
   2   5   9      603.47      569.92    115.36 o 
   3   5   9        0.49       -3.52     29.51 o 
   4   5   9     1427.54     1571.68     68.35 o 
   5   5   9      101.56      116.63     45.41 o 
   6   5   9       61.46       -0.65    107.67 o 
   7   5   9      655.51      587.95     78.80 o 
   8   5   9       29.94      -45.37     45.37 o 
   9   5   9        0.05        4.47     46.35 o 
  10   5   9       77.80      130.77     66.50 o 
  11   5   9       13.53       56.67    136.00 o 
  12   5   9        0.06      -51.00    164.90 o 
  13   5   9      203.82      259.55    140.54 o 
  -8   6   9       59.90     -140.53    140.53 o 
  -7   6   9        2.88       16.23     82.17 o 
  -6   6   9       34.37       87.86    167.73 o 
  -5   6   9        9.07       40.25     67.72 o 
  -4   6   9      202.68      229.33    127.79 o 
  -3   6   9       93.40      111.32     66.43 o 
  -2   6   9      796.18      773.67     93.31 o 
  -1   6   9       49.73      -10.59     78.09 o 
   0   6   9       35.09       45.48     76.33 o 
   1   6   9       55.01       48.61     98.88 o 
   2   6   9      406.75      380.80     81.90 o 
   3   6   9       20.44       63.07     36.55 o 
   4   6   9      762.83      777.03     55.52 o 
   5   6   9      496.02      652.78     70.29 o 
   6   6   9        0.25      -48.64     49.78 o 
   7   6   9      137.87      181.09    110.79 o 
   8   6   9     1720.60     1684.41    101.88 o 
   9   6   9      662.46      664.06     82.52 o 
  10   6   9      777.78      859.90    149.66 o 
  11   6   9       97.23       86.82     76.46 o 
  12   6   9      273.27      238.02    137.15 o 
  -8   7   9        0.23      -34.49    268.88 o 
  -7   7   9        6.98      123.61     75.98 o 
  -6   7   9       81.08       28.67     73.71 o 
  -5   7   9        5.43       54.36     99.53 o 
  -4   7   9      733.49      617.02    161.28 o 
  -3   7   9      294.14      299.33    101.19 o 
  -2   7   9     2616.98     2510.15    152.04 o 
  -1   7   9       85.15       79.55     88.75 o 
   0   7   9       15.31       87.07     73.15 o 
   1   7   9      481.37      574.93     92.96 o 
   2   7   9      130.56      355.54     90.67 o 
   3   7   9      246.07      254.37     46.19 o 
   4   7   9     2546.70     2794.53    113.15 o 
   5   7   9       90.74       90.32     93.79 o 
   6   7   9       22.03        8.44     45.62 o 
   7   7   9     2346.64     2196.93    244.55 o 
   8   7   9      223.82      132.64     83.02 o 
   9   7   9      203.07      401.23    123.54 o 
  10   7   9        3.29       10.46    175.66 o 
  11   7   9      103.74       17.17     73.00 o 
  12   7   9        0.23       44.77    191.53 o 
  -7   8   9       46.56       85.91    122.40 o 
  -6   8   9       21.94        7.98    149.88 o 
  -5   8   9      165.13      269.53    132.61 o 
  -4   8   9      220.60      243.23     93.53 o 
  -3   8   9      315.41      274.22    107.18 o 
  -2   8   9      804.40      962.05    128.68 o 
  -1   8   9      298.01      277.29     83.75 o 
   0   8   9      305.40      195.89    141.69 o 
   1   8   9     1288.78     1247.77     90.40 o 
   2   8   9      786.56      681.54    108.85 o 
   3   8   9       20.64        2.17     54.20 o 
   4   8   9       26.36       48.95     55.27 o 
   5   8   9      391.77      446.62    181.65 o 
   6   8   9        0.60     -139.40    139.40 o 
   7   8   9      281.03      274.69     87.56 o 
   8   8   9       82.13      447.68    159.24 o 
   9   8   9        0.03     -124.10    124.10 o 
  10   8   9       27.71       44.77    117.87 o 
  11   8   9      180.04      231.21    130.34 o 
  -6   9   9        2.58       38.20     72.91 o 
  -5   9   9       58.18      283.03     93.08 o 
  -4   9   9      870.67      892.08    193.03 o 
  -3   9   9      316.90      381.54     76.93 o 
  -2   9   9      338.95      209.69     72.21 o 
  -1   9   9      184.42      163.55    111.08 o 
   0   9   9       14.52      150.81     98.34 o 
   1   9   9      121.22      212.84     91.07 o 
   2   9   9       70.56       83.11     93.22 o 
   3   9   9        0.84       27.36     52.61 o 
   4   9   9       60.07      -21.78    118.72 o 
   5   9   9        0.37       84.51     99.45 o 
   6   9   9        3.46      -28.04    127.21 o 
   7   9   9      928.32      841.44    101.19 o 
   8   9   9      140.72      146.77    118.44 o 
   9   9   9      130.69      219.88    113.90 o 
  10   9   9        0.01      -17.00    142.23 o 
  11   9   9       31.42      119.00    159.23 o 
  -6  10   9       13.10       18.55     78.20 o 
  -5  10   9        5.42      147.65    130.61 o 
  -4  10   9        1.06        4.26     91.22 o 
  -3  10   9       90.03      211.06    127.50 o 
  -2  10   9      180.01      489.46    120.91 o 
  -1  10   9        2.06      -22.39    132.88 o 
   0  10   9      144.82      161.39     77.04 o 
   1  10   9      148.92      244.01     77.70 o 
   2  10   9       52.68       59.84     96.05 o 
   3  10   9       12.95      -51.38    177.93 o 
   4  10   9       76.09      191.46     83.74 o 
   5  10   9        7.42      -67.71     67.71 o 
   6  10   9      140.37      127.74     78.06 o 
   7  10   9      205.10      247.13    133.49 o 
   8  10   9      123.32      107.67    159.81 o 
  10  10   9        2.79     -152.43    152.43 o 
  -5  11   9        0.06     -145.25    145.25 o 
  -4  11   9        0.10     -104.75    104.75 o 
  -3  11   9      163.07      195.66    109.75 o 
  -2  11   9       56.61       73.91     67.77 o 
  -1  11   9       43.33       12.77    117.34 o 
   0  11   9      102.99      158.59     84.15 o 
   1  11   9       80.68       87.68     81.19 o 
   2  11   9      174.92      289.59    187.01 o 
   3  11   9       16.79      142.46    120.47 o 
   4  11   9       65.99      107.05     85.44 o 
   5  11   9       42.94      194.94     88.09 o 
   6  11   9      149.36       56.42     99.49 o 
   7  11   9        0.11       10.76    173.11 o 
   8  11   9       62.48      284.47    192.67 o 
   9  11   9        0.02      249.89    188.13 o 
  -4  12   9       17.45       33.94    223.55 o 
  -3  12   9       75.15       16.91    144.22 o 
  -2  12   9       31.25        4.73     86.63 o 
  -1  12   9       29.76        2.12     96.28 o 
   0  12   9       82.63      -17.00    199.47 o 
   1  12   9       48.01      -52.92     97.54 o 
   2  12   9        8.61      -90.10    197.20 o 
   3  12   9       34.35      142.55    145.39 o 
   4  12   9        1.24      -92.98     92.98 o 
   5  12   9       15.66       52.61    141.41 o 
   6  12   9        3.19       27.64     62.05 o 
   7  12   9        0.79      152.43    191.53 o 
   8  12   9       17.84      345.66    159.80 o 
  -3  13   9       36.66       89.05    164.05 o 
  -2  13   9       24.46       68.53     93.50 o 
  -1  13   9       31.95       55.34    122.07 o 
   0  13   9      183.47      329.25    232.35 o 
   1  13   9       23.07      109.70    109.52 o 
   2  13   9       19.38      -76.81    105.72 o 
   3  13   9       21.56      -65.71    150.39 o 
   4  13   9      160.96      147.21    115.89 o 
   5  13   9       13.91     -184.24    294.38 o 
   6  13   9       69.91       40.89    102.65 o 
  -1  14   9        0.34       64.09    243.38 o 
   0  14   9       20.72     -150.06    158.95 o 
   1  14   9        2.07      -43.98    107.54 o 
   2  14   9      175.33       53.89    104.56 o 
   3  14   9       46.48       53.09    169.72 o 
   4  14   9      136.32       90.89    157.84 o 
   5  14   9       82.43      209.10    180.77 o 
   1 -10  10        5.17       17.00    125.23 o 
   2 -10  10        2.02      278.65    238.00 o 
   3 -10  10        0.25      108.93    106.37 o 
   4 -10  10       31.48      -22.40    105.04 o 
   5 -10  10       10.93     -102.00    226.10 o 
  -1  -9  10       90.35       83.88    246.22 o 
   0  -9  10       93.65       19.78    211.65 o 
   1  -9  10        8.50       41.71    115.47 o 
   2  -9  10      509.55      707.35    194.13 o 
   3  -9  10       35.93      -96.05    299.20 o 
   4  -9  10       15.81      -17.21     87.93 o 
   5  -9  10       31.11      -88.89    110.22 o 
   6  -9  10        9.83     -143.93    143.93 o 
   7  -9  10      102.14      225.71    125.79 o 
  -3  -8  10       36.08     -261.23    261.23 o 
  -2  -8  10       48.30      348.58    179.48 o 
  -1  -8  10        1.72        3.95    231.76 o 
   0  -8  10       48.63      158.24    161.78 o 
   1  -8  10        4.00     -135.83    135.83 o 
   2  -8  10      270.12      282.04     85.57 o 
   3  -8  10        1.72     -163.48    163.48 o 
   4  -8  10        0.08      -13.65     90.03 o 
   5  -8  10        5.55       59.10    103.02 o 
   6  -8  10      166.34       33.80    138.27 o 
   7  -8  10        9.55       78.13    117.54 o 
   8  -8  10       79.28      191.47    158.67 o 
   9  -8  10       54.54      197.33    147.33 o 
  -4  -7  10      640.89      739.05    391.10 o 
  -3  -7  10       13.70      109.02    190.40 o 
  -2  -7  10       30.22      147.46    141.33 o 
  -1  -7  10       24.07      259.41     84.15 o 
   0  -7  10      168.14      259.41     93.79 o 
   1  -7  10        0.10       -8.51     73.54 o 
   2  -7  10       14.43      -60.15    110.22 o 
   3  -7  10        9.48      -28.33     80.62 o 
   4  -7  10       74.75       30.48     96.15 o 
   5  -7  10       64.05      182.85     80.22 o 
   6  -7  10      414.82      465.29     98.02 o 
   7  -7  10      247.89      119.98    101.66 o 
   8  -7  10       32.77       86.72    116.86 o 
   9  -7  10        0.10      156.03    115.99 o 
  10  -7  10       17.21      -16.05    203.71 o 
  -5  -6  10      312.43      231.05    151.20 o 
  -4  -6  10       56.44       46.86    117.38 o 
  -3  -6  10      161.15      103.01    119.61 o 
  -2  -6  10       35.06      -60.91    201.45 o 
  -1  -6  10        1.85      -30.86    115.88 o 
   0  -6  10     1176.12     1523.29    124.58 o 
   1  -6  10      121.47      106.04    116.74 o 
   2  -6  10      141.12      215.34     66.11 o 
   3  -6  10        0.76      -63.39     63.39 o 
   4  -6  10       31.77      -20.79     56.90 o 
   5  -6  10      275.84      154.33     74.07 o 
   6  -6  10       49.42       12.08     73.32 o 
   7  -6  10        1.35      -38.22    147.05 o 
   8  -6  10      683.43      762.59    134.31 o 
   9  -6  10       48.66      187.91    103.59 o 
  10  -6  10       10.89      -29.77    117.50 o 
  11  -6  10      103.00      226.67    165.47 o 
  -6  -5  10        0.78      -68.57    119.56 o 
  -5  -5  10      768.21      568.06    117.38 o 
  -4  -5  10       27.65       61.49    133.11 o 
  -3  -5  10      207.44      250.29    175.40 o 
  -2  -5  10       41.26       -6.65    147.05 o 
  -1  -5  10       52.19       51.74     59.34 o 
   0  -5  10     1545.02     1628.09    156.81 o 
   1  -5  10        3.99       10.29     53.59 o 
   2  -5  10        0.99      -42.01     62.16 o 
   3  -5  10      167.95      334.13     75.06 o 
   4  -5  10       13.03       55.75     45.89 o 
   5  -5  10      174.41       84.96     62.05 o 
   6  -5  10      717.63      691.70    139.45 o 
   7  -5  10       17.70       83.53     86.67 o 
   8  -5  10      180.81      248.26     89.39 o 
   9  -5  10      156.77      126.21    215.91 o 
  10  -5  10       84.40       36.29    166.89 o 
  11  -5  10        5.96       78.77    119.00 o 
  12  -5  10       10.86     -119.00    124.66 o 
  -6  -4  10       10.78      -14.52     86.41 o 
  -5  -4  10      126.88        0.02    105.79 o 
  -4  -4  10        0.47       95.20     84.55 o 
  -3  -4  10      219.90      355.28     86.04 o 
  -2  -4  10      146.05      239.55    218.75 o 
  -1  -4  10       17.94      -22.58     43.95 o 
   0  -4  10      169.75      130.63     47.89 o 
   1  -4  10       50.96      127.07    192.10 o 
   2  -4  10        0.28      -21.42     41.76 o 
   3  -4  10      361.33      322.50     42.78 o 
   4  -4  10       91.09       33.90     34.00 o 
   5  -4  10       23.02      117.72     68.00 o 
   6  -4  10       10.89       58.55     79.05 o 
   7  -4  10        0.27      105.28    101.43 o 
   8  -4  10        9.67      -69.82     69.82 o 
   9  -4  10        0.10      -82.50     93.50 o 
  10  -4  10      140.73        4.26     75.59 o 
  11  -4  10       84.68       84.43    113.34 o 
  12  -4  10        4.55       33.43    202.30 o 
  -7  -3  10       22.23      -51.00    130.33 o 
  -6  -3  10       69.67     -127.78    127.78 o 
  -5  -3  10       62.76       78.44    175.38 o 
  -4  -3  10      248.38      201.44     70.27 o 
  -3  -3  10      314.01      277.69     50.66 o 
  -2  -3  10      889.05      868.61     55.15 o 
  -1  -3  10      471.25      481.31     49.15 o 
   0  -3  10        2.15       30.56     65.45 o 
   1  -3  10       23.90       16.00    104.83 o 
   2  -3  10      546.39      494.79     53.08 o 
   3  -3  10      187.77       96.51     29.47 o 
   4  -3  10      389.46      361.68     96.07 o 
   5  -3  10      245.04      247.24     48.46 o 
   6  -3  10      304.17      448.65     56.65 o 
   7  -3  10      322.77      308.35     53.35 o 
   8  -3  10      699.06      815.36    152.77 o 
   9  -3  10        2.97       39.68     68.11 o 
  10  -3  10       12.25       -0.52     61.32 o 
  11  -3  10      197.57      198.35    125.24 o 
  12  -3  10       56.96       84.43    203.43 o 
  -7  -2  10       35.32       65.62     98.78 o 
  -6  -2  10        7.60      -73.38     73.38 o 
  -5  -2  10        3.37        2.08     48.99 o 
  -4  -2  10      201.25      106.78     57.44 o 
  -3  -2  10      231.58      236.07     48.12 o 
  -2  -2  10       42.26      -35.78     35.78 o 
  -1  -2  10      932.33      821.65     98.09 o 
   0  -2  10        0.05       38.74     47.29 o 
   1  -2  10       77.10      186.43     79.05 o 
   2  -2  10       13.80       60.17     38.61 o 
   3  -2  10     1448.57     1418.83     63.37 o 
   4  -2  10       11.77      -56.06     79.05 o 
   5  -2  10      152.73      116.05     51.00 o 
   6  -2  10     1423.99     1630.69     80.52 o 
   7  -2  10       37.54       -5.07     34.59 o 
   8  -2  10        0.02      -19.48     98.88 o 
   9  -2  10     1187.03     1209.47    148.27 o 
  10  -2  10       88.10      100.24     47.25 o 
  11  -2  10        3.81      -90.10    101.43 o 
  12  -2  10      152.15       11.33    114.47 o 
  13  -2  10        3.45      136.00    215.90 o 
  -7  -1  10       22.37       46.46     61.79 o 
  -6  -1  10       98.64      118.39    152.72 o 
  -5  -1  10        8.92      -43.21     49.97 o 
  -4  -1  10       28.80       48.48     56.30 o 
  -3  -1  10      302.81      356.92     46.83 o 
  -2  -1  10      109.03      115.52     84.44 o 
  -1  -1  10      720.72      688.70     61.08 o 
   0  -1  10     1432.39     1492.35     87.92 o 
   1  -1  10     1179.08     1346.54    113.98 o 
   2  -1  10      514.41      537.19     62.83 o 
   3  -1  10       63.20       25.84     61.77 o 
   4  -1  10       55.63       18.68     38.77 o 
   5  -1  10       92.83       87.08     42.22 o 
   6  -1  10      925.49      878.27    100.07 o 
   7  -1  10      219.83      299.76     40.80 o 
   8  -1  10       45.61       27.10     44.92 o 
   9  -1  10       51.26       37.09     47.68 o 
  10  -1  10      154.52      224.80     53.55 o 
  11  -1  10       18.00        0.00     56.67 o 
  12  -1  10       59.85      107.67    107.67 o 
  13  -1  10       40.00      112.77    140.53 o 
  -8   0  10       17.59      -51.00     96.90 o 
  -7   0  10        1.46      -39.67     99.16 o 
  -6   0  10       31.78       11.29     47.25 o 
  -5   0  10      182.10       84.35     62.23 o 
  -4   0  10      404.67      377.17     67.16 o 
  -3   0  10       10.25       34.10     39.29 o 
  -2   0  10       16.86      -13.08     85.28 o 
  -1   0  10      369.27      290.72    122.43 o 
   0   0  10       54.95       11.40     45.97 o 
   1   0  10      201.78      124.11     75.71 o 
   2   0  10       15.46       66.04     48.77 o 
   3   0  10       30.88       67.26     58.11 o 
   4   0  10        1.41      -12.19    197.48 o 
   5   0  10        0.78       10.77     79.33 o 
   6   0  10      885.65      893.56     42.81 o 
   7   0  10        5.82       -2.71     31.44 o 
   8   0  10      116.86      143.40     42.31 o 
   9   0  10       24.75       31.03     43.68 o 
  10   0  10        4.93       -7.18     48.45 o 
  11   0  10        6.48       62.33     79.90 o 
  12   0  10      116.56      141.67    107.67 o 
  13   0  10       25.57       73.67     90.67 o 
  -8   1  10       32.11      -28.64    183.88 o 
  -7   1  10        2.40      112.66     90.66 o 
  -6   1  10       17.91      -17.86     62.98 o 
  -5   1  10      160.40       25.67     72.53 o 
  -4   1  10        2.29       92.84     87.83 o 
  -3   1  10      910.69      845.42    102.90 o 
  -2   1  10      154.66      121.81     52.29 o 
  -1   1  10      443.59      492.56     60.38 o 
   0   1  10     1587.65     1774.73     85.54 o 
   1   1  10       63.64      -79.59    110.50 o 
   2   1  10        2.97      -25.37     40.27 o 
   3   1  10       56.16       22.38     40.07 o 
   4   1  10       69.90       -6.52     67.72 o 
   5   1  10       18.57       10.03     49.42 o 
   6   1  10      483.17      419.01     34.78 o 
   7   1  10      536.58      635.08     46.24 o 
   8   1  10      432.32      464.04     43.46 o 
   9   1  10       90.34      111.12     50.72 o 
  10   1  10       58.30       48.40     53.55 o 
  11   1  10      145.65      249.91     90.67 o 
  12   1  10      215.02       73.67    113.91 o 
  13   1  10        4.09      163.76    125.23 o 
  -8   2  10        2.85       56.83    217.88 o 
  -7   2  10        0.08     -120.57    127.50 o 
  -6   2  10        1.07      -78.02     78.02 o 
  -5   2  10      390.54      339.92     77.70 o 
  -4   2  10      243.44      172.36     96.91 o 
  -3   2  10     1638.65     1700.43     92.20 o 
  -2   2  10       32.18       -2.91     52.29 o 
  -1   2  10      245.51      252.37     56.96 o 
   0   2  10      903.39      987.57     71.48 o 
   1   2  10      197.75      165.87     28.01 o 
   2   2  10       15.95       47.61     59.83 o 
   3   2  10       48.46       30.03     52.96 o 
   4   2  10      231.33      183.87     48.29 o 
   5   2  10       16.50      -15.61     46.22 o 
   6   2  10     2022.16     2005.22     98.98 o 
   7   2  10      407.25      400.22     40.25 o 
   8   2  10      540.58      551.23     53.57 o 
   9   2  10       48.68       73.44     70.55 o 
  10   2  10       29.09       45.33     40.80 o 
  11   2  10       92.49       62.33     85.57 o 
  12   2  10        2.07      -78.77     78.77 o 
  13   2  10        3.67      385.89    198.33 o 
  -8   3  10        1.24      104.31    114.73 o 
  -7   3  10       12.30      -88.28     88.28 o 
  -6   3  10       39.57      156.14     74.73 o 
  -5   3  10       57.72       74.98    135.72 o 
  -4   3  10        0.01        7.43     87.55 o 
  -3   3  10      204.89      132.64     98.89 o 
  -2   3  10      104.12       20.92     90.67 o 
  -1   3  10       48.72       68.36     36.66 o 
   0   3  10       21.93      -11.83     35.67 o 
   1   3  10      412.42      490.33    108.54 o 
   2   3  10       51.88      106.85     61.86 o 
   3   3  10       10.56      -40.36     87.55 o 
   4   3  10       62.93       71.04     67.72 o 
   5   3  10       48.97       39.95     50.38 o 
   6   3  10      741.44      973.77    294.80 o 
   7   3  10       63.79       52.12     59.22 o 
   8   3  10        0.02       -2.83     36.84 o 
   9   3  10       23.60       13.99     46.00 o 
  10   3  10      194.71      271.17     56.98 o 
  11   3  10       53.15       56.67     96.33 o 
  12   3  10      170.53      209.11    119.57 o 
  13   3  10       23.09      -22.67    118.43 o 
  -8   4  10       11.89      -28.61    161.21 o 
  -7   4  10      252.73      224.25     97.92 o 
  -6   4  10       19.23      -28.48     57.33 o 
  -5   4  10      373.36      280.16     85.63 o 
  -4   4  10       62.03      142.29     63.74 o 
  -3   4  10      197.35      254.44     54.16 o 
  -2   4  10      920.10      797.33     65.69 o 
  -1   4  10       77.07       73.96     38.08 o 
   0   4  10      395.93      324.76     90.69 o 
   1   4  10      486.62      670.57     51.91 o 
   2   4  10      154.18      141.97     47.60 o 
   3   4  10        1.87       -3.09     28.05 o 
   4   4  10      298.25      396.33     53.50 o 
   5   4  10      662.01      784.76     75.66 o 
   6   4  10     2791.63     3015.11    122.43 o 
   7   4  10      612.03      745.19     69.81 o 
   8   4  10      459.45      491.62     84.74 o 
   9   4  10      229.34      260.84     87.84 o 
  10   4  10      159.41      120.66     60.70 o 
  11   4  10        1.42      146.76    118.43 o 
  12   4  10       46.21       78.77    119.00 o 
  13   4  10       40.18      112.77     84.43 o 
  -8   5  10       31.82      -56.67     96.33 o 
  -7   5  10      309.54      295.60    155.29 o 
  -6   5  10        0.07       63.17     73.30 o 
  -5   5  10      192.60      278.49     74.75 o 
  -4   5  10       11.81       31.04    172.55 o 
  -3   5  10      231.39      310.67     65.97 o 
  -2   5  10      518.37      413.68     76.26 o 
  -1   5  10      758.00      591.09     84.98 o 
   0   5  10      318.34      384.43    121.86 o 
   1   5  10      247.62      353.39     74.27 o 
   2   5  10        0.37       -1.63     70.27 o 
   3   5  10       50.70       96.64     42.22 o 
   4   5  10      604.49      661.53     52.79 o 
   5   5  10       73.42       12.41     50.72 o 
   6   5  10      905.68      966.53     62.27 o 
   7   5  10        5.57       48.24     44.82 o 
   8   5  10      217.84      191.60     56.81 o 
   9   5  10        7.18      -17.21     58.18 o 
  10   5  10        2.23      -63.75     63.75 o 
  11   5  10        5.36       51.00     90.66 o 
  12   5  10        0.23        0.00     56.67 o 
  -7   6  10       42.27       10.85     98.60 o 
  -6   6  10       30.27       12.30     73.38 o 
  -5   6  10       12.20      106.73     84.77 o 
  -4   6  10        4.03      224.01     77.05 o 
  -3   6  10        4.04       34.65    126.93 o 
  -2   6  10       13.48      -41.33    170.28 o 
  -1   6  10     1454.77     1363.71    188.86 o 
   0   6  10     1059.08     1114.24    115.47 o 
   1   6  10      292.64      370.46     67.62 o 
   2   6  10        9.76       90.57     68.12 o 
   3   6  10      526.38      514.88    109.40 o 
   4   6  10      225.20      161.09    108.53 o 
   5   6  10       59.04       50.29    147.34 o 
   6   6  10      324.85      317.70     54.10 o 
   7   6  10      124.05      192.39     85.29 o 
   8   6  10        6.57       86.61     77.60 o 
   9   6  10      109.10      119.00     96.90 o 
  10   6  10        0.16       19.54     50.14 o 
  11   6  10       37.82      209.80    145.07 o 
  12   6  10      309.49      242.56    176.25 o 
  -7   7  10       33.31      145.82     75.67 o 
  -6   7  10        0.01      -97.97     97.97 o 
  -5   7  10      161.38      215.98    122.41 o 
  -4   7  10        0.01       -9.40     73.86 o 
  -3   7  10       39.19      -12.29     69.20 o 
  -2   7  10        4.96       10.44    127.21 o 
  -1   7  10       28.38      -91.77     91.77 o 
   0   7  10      601.64      805.40    130.94 o 
   1   7  10        0.89       -2.62     65.55 o 
   2   7  10      556.77      510.55     90.13 o 
   3   7  10      119.22       92.79     56.24 o 
   4   7  10       14.27      -56.67     65.45 o 
   5   7  10       67.29       38.69     84.72 o 
   6   7  10     1707.40     1894.47     91.98 o 
   7   7  10      210.64      344.69    166.90 o 
   8   7  10      165.83      295.90     88.51 o 
   9   7  10      213.23      238.02    118.44 o 
  10   7  10      122.23      -44.77    112.77 o 
  11   7  10       12.38       -4.54    127.21 o 
  12   7  10       39.01     -136.00    180.77 o 
  -7   8  10       74.85     -129.77    129.77 o 
  -6   8  10       22.08      201.15     91.63 o 
  -5   8  10      383.98       22.26    118.40 o 
  -4   8  10      238.49      333.94    143.95 o 
  -3   8  10      104.80      141.33    112.02 o 
  -2   8  10       59.58      -11.69    103.77 o 
  -1   8  10      209.55      276.56     83.81 o 
   0   8  10      199.56      167.54     99.98 o 
   1   8  10     1915.97     2060.24    233.72 o 
   2   8  10       80.80      150.35     76.22 o 
   3   8  10       87.19      138.87     53.11 o 
   4   8  10      767.56      703.97    105.73 o 
   5   8  10        6.05      -73.95     73.95 o 
   6   8  10      650.44      658.42    138.31 o 
   7   8  10     1106.92     1531.15    141.60 o 
   8   8  10       45.49       56.67    130.33 o 
   9   8  10       13.67       78.77    101.43 o 
  10   8  10      676.64      805.47    136.61 o 
  11   8  10      106.64       -5.67    126.37 o 
  -6   9  10       13.86      -88.36     88.36 o 
  -5   9  10      170.79      324.99    105.89 o 
  -4   9  10       97.22      117.61    124.43 o 
  -3   9  10      270.55      243.42    136.58 o 
  -2   9  10      229.71      127.78     78.25 o 
  -1   9  10      515.38      312.67    112.05 o 
   0   9  10      138.11      166.48    124.96 o 
   1   9  10       37.70       82.97     70.55 o 
   2   9  10      176.53       16.41     77.86 o 
   3   9  10       76.56       -2.13     73.48 o 
   4   9  10        0.21       55.93     75.77 o 
   5   9  10      132.29      214.42     79.54 o 
   6   9  10       20.94      -44.77    146.20 o 
   7   9  10      150.75      250.48    106.13 o 
   8   9  10       48.98     -141.67    141.67 o 
   9   9  10       14.73      119.00    153.00 o 
  10   9  10        1.77       22.67     95.76 o 
  11   9  10       26.42     -107.67    107.67 o 
  -5  10  10      137.30       83.68    100.42 o 
  -4  10  10       20.80       67.74    127.22 o 
  -3  10  10       61.25       67.72    107.95 o 
  -2  10  10        5.15      -54.71    111.35 o 
  -1  10  10       70.48      -81.48     81.48 o 
   0  10  10      405.57      405.33    124.33 o 
   1  10  10        0.07      -25.02    198.05 o 
   2  10  10        0.00      -53.32    147.61 o 
   3  10  10        2.15      -25.35     72.02 o 
   4  10  10        0.07       45.08    115.98 o 
   5  10  10       53.37       31.72     80.74 o 
   6  10  10        0.62       26.92     83.74 o 
   7  10  10       76.34      144.96    112.63 o 
   8  10  10       16.26       84.43    119.00 o 
   9  10  10       32.32      -73.67    119.00 o 
  10  10  10      146.67      -44.77    117.87 o 
  -4  11  10        0.48      166.49    107.96 o 
  -3  11  10       75.57     -134.76    134.76 o 
  -2  11  10       65.51      -15.40    223.27 o 
  -1  11  10       72.63      127.51    204.29 o 
   0  11  10      116.85      108.13     94.23 o 
   1  11  10       45.38      -57.62    101.43 o 
   2  11  10        7.47       13.89    103.95 o 
   3  11  10       24.58      159.73    101.57 o 
   4  11  10       17.22        7.63    336.60 o 
   5  11  10        0.14      -55.74     90.38 o 
   6  11  10      164.28      161.29     94.91 o 
   8  11  10        4.00      163.76    187.00 o 
   9  11  10      130.30       68.57    188.14 o 
  -3  12  10      110.98      296.73    139.96 o 
  -2  12  10       76.66      -52.46    167.17 o 
  -1  12  10       17.59      271.75    141.26 o 
   0  12  10       31.91       72.69    127.22 o 
   1  12  10        7.22      -75.55    203.15 o 
   2  12  10        5.62       30.19    101.88 o 
   3  12  10       63.10      126.90    146.77 o 
   4  12  10       30.56       56.10    210.23 o 
   5  12  10        2.36     -104.83    104.83 o 
   6  12  10       41.67      -16.94    195.22 o 
   7  12  10        5.15      107.66    146.76 o 
   8  12  10       11.83       73.67    147.33 o 
  -2  13  10        0.26      -41.69    113.99 o 
  -1  13  10      181.44      216.18    173.41 o 
   0  13  10       67.89      -11.76    116.22 o 
   1  13  10       88.94      137.68    121.78 o 
   2  13  10        1.61     -103.10    103.10 o 
   3  13  10       32.42        9.67    192.38 o 
   4  13  10        5.17       82.89    265.48 o 
   5  13  10       48.47     -112.21    130.10 o 
   6  13  10       50.13      334.98    339.72 o 
   1  14  10        0.03     -219.86    221.00 o 
   2  14  10        4.62     -130.90    165.46 o 
   1  -9  11        0.39       44.77    141.10 o 
   2  -9  11       15.75      295.92    355.01 o 
   3  -9  11        5.31       74.14    101.25 o 
   4  -9  11      183.51       21.45    121.96 o 
   5  -9  11       46.59       -4.13    144.22 o 
   6  -9  11       29.09      187.57    171.13 o 
  -1  -8  11      320.93      366.91    194.55 o 
   0  -8  11      106.23      147.41    118.72 o 
   1  -8  11      155.32      184.57     94.35 o 
   2  -8  11       56.06      142.05     85.89 o 
   3  -8  11      133.65       90.25    113.05 o 
   4  -8  11      200.01      188.26    159.24 o 
   5  -8  11      419.56      442.89    101.15 o 
   6  -8  11       13.75      110.32    131.19 o 
   7  -8  11      316.52      198.30    226.41 o 
   8  -8  11      136.91       73.67    158.67 o 
  -2  -7  11      176.71       37.30    289.02 o 
  -1  -7  11        7.61       81.96     85.57 o 
   0  -7  11       58.36      -71.24    173.12 o 
   1  -7  11        3.92      -55.38    107.87 o 
   2  -7  11      110.68       19.49     87.17 o 
   3  -7  11      140.10      146.33     92.94 o 
   4  -7  11        2.61      -44.03    119.28 o 
   5  -7  11      513.73      590.66     96.22 o 
   6  -7  11        4.18       72.03    116.98 o 
   7  -7  11       25.80      123.21    280.78 o 
   8  -7  11      363.71      108.37    194.96 o 
   9  -7  11        1.75      161.96    129.78 o 
  -3  -6  11        0.09     -121.46    169.15 o 
  -2  -6  11       19.42       53.02    160.93 o 
  -1  -6  11      280.24      378.79     93.55 o 
   0  -6  11        4.88      -45.33     95.27 o 
   1  -6  11        7.14      139.75     90.67 o 
   2  -6  11        7.99       96.11     66.93 o 
   3  -6  11       28.26      174.00    107.95 o 
   4  -6  11       58.71      -20.51     67.18 o 
   5  -6  11        0.07       51.19    141.38 o 
   6  -6  11        9.07       91.47    147.05 o 
   7  -6  11       67.56       28.33    153.57 o 
   8  -6  11       44.68      184.76    114.73 o 
   9  -6  11       68.80       44.82    112.93 o 
  10  -6  11       13.19      128.56    229.50 o 
  -4  -5  11        3.51      134.83    119.78 o 
  -3  -5  11       41.84        1.73     97.71 o 
  -2  -5  11      250.41      164.70    122.41 o 
  -1  -5  11      287.35      226.69     78.16 o 
   0  -5  11        2.81      -66.59     70.55 o 
   1  -5  11        0.73       16.05     86.66 o 
   2  -5  11       74.91      111.39    113.05 o 
   3  -5  11       78.47       67.73    104.84 o 
   4  -5  11        0.78       78.22     86.04 o 
   5  -5  11      529.25      598.52     85.46 o 
   6  -5  11       59.46      244.55     89.42 o 
   7  -5  11      201.67      173.77    113.04 o 
   8  -5  11      110.11       42.50     99.17 o 
   9  -5  11       27.23      -38.30    163.77 o 
  10  -5  11       59.54       35.42     93.59 o 
  11  -5  11        1.24      -73.67    130.33 o 
  -5  -4  11       87.95      136.06     87.53 o 
  -4  -4  11       39.12      166.88    100.17 o 
  -3  -4  11       34.83      158.18    136.12 o 
  -2  -4  11       14.30       80.48    115.88 o 
  -1  -4  11      114.53      136.16    127.79 o 
   0  -4  11       36.31      141.35    101.72 o 
   1  -4  11       84.69      285.07     77.07 o 
   2  -4  11       78.38      -13.37     95.77 o 
   3  -4  11      268.44      379.44     64.31 o 
   4  -4  11        3.01       86.09    135.71 o 
   5  -4  11       82.28      200.22    127.79 o 
   6  -4  11        1.57      152.63     75.34 o 
   7  -4  11       19.74       60.56     83.12 o 
   8  -4  11       17.43      166.52    126.93 o 
   9  -4  11       15.97      -14.51    106.02 o 
  10  -4  11        7.76       64.53     84.55 o 
  11  -4  11       34.00      -62.33    135.43 o 
  -6  -3  11      158.57      -22.67    129.77 o 
  -5  -3  11       16.47      103.19    109.75 o 
  -4  -3  11      117.35       37.14    101.44 o 
  -3  -3  11      180.21      310.29    147.63 o 
  -2  -3  11       22.08       67.45     73.38 o 
  -1  -3  11      154.28      200.71     54.44 o 
   0  -3  11        0.45      -54.74     54.74 o 
   1  -3  11      160.02      233.32     62.87 o 
   2  -3  11        0.84      -57.60     96.33 o 
   3  -3  11      124.36       70.12     42.90 o 
   4  -3  11      236.48      225.64     76.23 o 
   5  -3  11        1.62       36.83     40.07 o 
   6  -3  11       24.21       70.27     55.70 o 
   7  -3  11      163.01       82.61     74.02 o 
   8  -3  11        3.91       69.27     61.11 o 
   9  -3  11       38.65       34.70     71.34 o 
  10  -3  11       22.86        6.38     76.70 o 
  11  -3  11       98.60      -78.77    134.87 o 
  12  -3  11      108.49      124.10    152.44 o 
  -6  -2  11       19.67      137.08    235.16 o 
  -5  -2  11       52.89      259.56     93.08 o 
  -4  -2  11      129.34      187.55     81.89 o 
  -3  -2  11        0.05      -55.91     55.91 o 
  -2  -2  11        4.50       53.34     42.47 o 
  -1  -2  11      226.96      307.19     81.26 o 
   0  -2  11      299.70      240.57     62.63 o 
   1  -2  11     1272.88     1434.26     78.88 o 
   2  -2  11      658.27      689.96     99.20 o 
   3  -2  11      270.20      226.24     37.57 o 
   4  -2  11       18.95      -12.44     45.05 o 
   5  -2  11     2072.89     2075.15     64.68 o 
   6  -2  11      449.93      503.40     46.09 o 
   7  -2  11      459.73      488.52     88.42 o 
   8  -2  11       57.53       97.89     70.55 o 
   9  -2  11       54.24       67.08     54.20 o 
  10  -2  11       17.61      -25.18    195.21 o 
  11  -2  11       44.32        0.00     56.67 o 
  12  -2  11        2.61      362.66    163.20 o 
  -6  -1  11       32.73       -1.12     62.77 o 
  -5  -1  11      355.07      277.64     73.69 o 
  -4  -1  11        9.89       25.82     73.38 o 
  -3  -1  11        6.66        4.70     46.22 o 
  -2  -1  11        2.34        4.49     49.97 o 
  -1  -1  11     1822.10     1863.17     94.00 o 
   0  -1  11       78.07       52.93     59.46 o 
   1  -1  11        1.27       79.01     54.40 o 
   2  -1  11        0.54       36.56     58.23 o 
   3  -1  11      120.19      130.32     51.15 o 
   4  -1  11      224.22      296.72     58.81 o 
   5  -1  11      143.05       85.83     47.74 o 
   6  -1  11      189.75      173.04     76.79 o 
   7  -1  11       83.64      158.16    101.44 o 
   8  -1  11      281.49      216.72    127.52 o 
   9  -1  11       80.39       92.77     50.15 o 
  10  -1  11       85.75      189.13     81.60 o 
  11  -1  11      153.57      266.91    164.91 o 
  12  -1  11        1.78      -17.00    142.23 o 
  -7   0  11       13.51       46.13     62.05 o 
  -6   0  11      376.71      512.96    101.45 o 
  -5   0  11      104.22       30.49     96.34 o 
  -4   0  11       50.67       39.63     78.77 o 
  -3   0  11       82.57      100.34     55.75 o 
  -2   0  11      171.30      178.40     50.01 o 
  -1   0  11      526.94      484.63    174.02 o 
   0   0  11      315.08      395.22     88.41 o 
   1   0  11      885.42      693.07    107.84 o 
   2   0  11       24.90       46.21     73.67 o 
   3   0  11     1414.89     1304.21     85.99 o 
   4   0  11      163.30      264.21     68.01 o 
   5   0  11      965.28      905.68     75.22 o 
   6   0  11       36.31       50.74     43.53 o 
   7   0  11       93.10      148.76     35.43 o 
   8   0  11      394.05      397.04     62.35 o 
   9   0  11        3.25      -17.91     47.15 o 
  10   0  11        2.40       68.96    187.00 o 
  11   0  11        9.11     -112.76    129.20 o 
  12   0  11       33.44      -17.00    216.47 o 
  13   0  11        3.68       56.67    215.33 o 
  -7   1  11      295.01      -90.42    118.45 o 
  -6   1  11       98.56      110.25     89.69 o 
  -5   1  11       13.41      104.90     70.25 o 
  -4   1  11       40.11      -12.69     63.90 o 
  -3   1  11      565.25      520.93     91.26 o 
  -2   1  11      308.16      307.90     63.18 o 
  -1   1  11      146.12       90.32     93.79 o 
   0   1  11       62.02      106.58     47.88 o 
   1   1  11     1446.21     1573.36    130.54 o 
   2   1  11       16.42       46.20     82.17 o 
   3   1  11      525.91      696.54     77.83 o 
   4   1  11      354.55      380.62     69.60 o 
   5   1  11      159.11       74.49     59.72 o 
   6   1  11       26.45      139.03     59.50 o 
   7   1  11        2.86       -6.03     21.68 o 
   8   1  11       37.07       40.20     40.45 o 
   9   1  11      751.46      962.84    126.98 o 
  10   1  11      222.10      268.61     85.01 o 
  11   1  11      150.72       22.67    118.44 o 
  12   1  11       11.33      -28.33    216.46 o 
  13   1  11        6.61      209.10    152.43 o 
  -7   2  11       82.60      165.65     81.48 o 
  -6   2  11        0.09       87.80     87.95 o 
  -5   2  11        2.41       23.42     58.93 o 
  -4   2  11       95.42       98.47    119.29 o 
  -3   2  11      393.03      415.06    105.70 o 
  -2   2  11      125.40      185.22     61.75 o 
  -1   2  11       27.77      -28.72     60.68 o 
   0   2  11       98.46      117.19     47.20 o 
   1   2  11     1479.72     1527.45    118.22 o 
   2   2  11       88.19      117.57     78.06 o 
   3   2  11       44.79        9.11     56.68 o 
   4   2  11       65.60       26.31     49.54 o 
   5   2  11     1119.38     1259.00    132.69 o 
   6   2  11      150.13      145.61     52.43 o 
   7   2  11       64.44       47.87     67.72 o 
   8   2  11      983.08      929.36    119.91 o 
   9   2  11       40.89       44.31     41.87 o 
  10   2  11      161.33      112.59     53.55 o 
  11   2  11        7.89      124.10    176.23 o 
  12   2  11        3.25      -22.67    209.10 o 
  13   2  11        0.26      -44.77    141.10 o 
  -7   3  11        0.83     -141.95    141.95 o 
  -6   3  11       99.27      173.54    161.50 o 
  -5   3  11       49.66       53.46     89.55 o 
  -4   3  11      144.30       18.43     79.98 o 
  -3   3  11       21.00       59.93     73.33 o 
  -2   3  11      404.80      445.69     64.79 o 
  -1   3  11     1331.11     1398.53     86.05 o 
   0   3  11      907.19     1023.22    154.50 o 
   1   3  11     1985.20     2227.56     91.18 o 
   2   3  11      444.98      528.11     94.74 o 
   3   3  11      332.37      252.70     65.22 o 
   4   3  11        6.89       70.19    167.16 o 
   5   3  11      835.79      882.10     83.59 o 
   6   3  11      274.33      322.63     56.89 o 
   7   3  11      298.94      417.18    187.31 o 
   8   3  11       87.04       50.56     40.06 o 
   9   3  11      573.73      524.51    115.63 o 
  10   3  11      161.78      153.54     61.53 o 
  11   3  11       11.74        0.00     56.67 o 
  12   3  11        0.33        5.67    211.93 o 
  -7   4  11        5.71      -84.43    192.10 o 
  -6   4  11        0.84       -4.52     47.24 o 
  -5   4  11       56.35      233.65     94.74 o 
  -4   4  11       42.82        0.89     72.03 o 
  -3   4  11      329.93      346.16     83.63 o 
  -2   4  11      544.84      565.63     78.81 o 
  -1   4  11     1310.24     1301.34     90.72 o 
   0   4  11      515.84      581.12     76.52 o 
   1   4  11     1153.49     1144.50     81.94 o 
   2   4  11      775.44      657.70     98.13 o 
   3   4  11       41.14      115.86     61.77 o 
   4   4  11        2.01       43.53     44.91 o 
   5   4  11       93.29      213.93     58.93 o 
   6   4  11        0.92       33.85     59.72 o 
   7   4  11      277.22      383.84    196.66 o 
   8   4  11      721.21      453.31     81.75 o 
   9   4  11      427.11      453.54     72.34 o 
  10   4  11      261.58      206.27     85.86 o 
  12   4  11       26.28       51.00    210.23 o 
  -7   5  11      139.55       62.34    192.67 o 
  -6   5  11      235.77      292.08    102.52 o 
  -5   5  11        3.34      113.07     72.12 o 
  -4   5  11       21.67      -44.02     81.29 o 
  -3   5  11        9.17       39.90     47.88 o 
  -2   5  11       28.87        5.04     64.60 o 
  -1   5  11      175.89      107.71     65.70 o 
   0   5  11      168.93      136.02     87.84 o 
   1   5  11        0.62      -63.39     86.48 o 
   2   5  11      352.91      391.16     47.47 o 
   3   5  11      312.10      328.76     43.26 o 
   4   5  11      200.67      180.37     65.74 o 
   5   5  11      548.63      767.16     78.85 o 
   6   5  11      251.56      187.61     90.39 o 
   7   5  11      246.93      238.33     48.33 o 
   8   5  11       85.91      163.77     73.56 o 
   9   5  11        2.43      119.00     90.66 o 
  10   5  11       38.51      -35.40     63.45 o 
  -6   6  11       82.55       92.19    260.95 o 
  -5   6  11       14.51       92.06    124.10 o 
  -4   6  11        0.88       -1.35     84.43 o 
  -3   6  11      537.47      478.58     77.79 o 
  -2   6  11      526.79      710.32    140.00 o 
  -1   6  11      168.40      169.53     87.56 o 
   0   6  11        3.57      -19.90     87.75 o 
   1   6  11      191.65      150.06     98.12 o 
   2   6  11      475.36      439.01     62.92 o 
   3   6  11      821.32      800.89     76.36 o 
   4   6  11      138.09       90.93     59.61 o 
   5   6  11      144.66      250.73     65.74 o 
   6   6  11       31.07      101.72     52.09 o 
   7   6  11      345.81      561.55     87.52 o 
   8   6  11       22.82        0.00     56.67 o 
   9   6  11      235.54      304.90    113.34 o 
  10   6  11        2.03      -44.77     95.76 o 
  11   6  11      245.98      419.37    113.91 o 
  -6   7  11        8.63        1.96     81.31 o 
  -5   7  11       54.33      -95.48     95.48 o 
  -4   7  11       24.47       15.27     91.64 o 
  -3   7  11      664.96      537.24    124.82 o 
  -2   7  11      145.91      171.11    105.44 o 
  -1   7  11      117.38      196.03    113.79 o 
   0   7  11       33.79      -77.47     81.60 o 
   1   7  11       19.20       33.74     69.65 o 
   2   7  11      486.30      463.78     88.37 o 
   3   7  11      166.64       -5.30    104.56 o 
   4   7  11      218.82      181.91     95.75 o 
   5   7  11       42.03       29.14     94.10 o 
   6   7  11      209.11      142.97    147.91 o 
   7   7  11      100.44       16.53     87.43 o 
   8   7  11       37.66      141.67    112.77 o 
   9   7  11      123.82      187.57    119.57 o 
  10   7  11       63.38     -102.00    124.67 o 
  11   7  11       79.19      175.67    107.67 o 
  -6   8  11       30.42      -11.33    119.57 o 
  -5   8  11        2.52       94.70    112.76 o 
  -4   8  11       68.32      299.35    131.82 o 
  -3   8  11      177.83      327.06    195.51 o 
  -2   8  11        0.13        1.02     78.86 o 
  -1   8  11        0.02      -87.47     87.47 o 
   0   8  11      600.76      800.42    118.47 o 
   1   8  11      137.96       89.99    189.28 o 
   2   8  11       46.66     -122.12    122.12 o 
   3   8  11      736.11      732.07     86.78 o 
   4   8  11        8.26     -136.00    147.33 o 
   5   8  11      954.69      790.65    108.82 o 
   6   8  11       24.64       89.36     78.28 o 
   7   8  11      178.97      146.33    100.19 o 
   8   8  11       86.20        0.00     56.67 o 
   9   8  11      268.94      368.37    141.68 o 
  10   8  11       51.88       84.43    141.10 o 
  11   8  11       23.12      334.33    134.87 o 
  -5   9  11        1.07       34.15    265.48 o 
  -4   9  11        4.93      -16.42     94.12 o 
  -3   9  11      225.90       14.62    119.01 o 
  -2   9  11      271.24       37.44    227.26 o 
  -1   9  11      798.48      645.68    136.08 o 
   0   9  11      322.22      350.24    107.84 o 
   1   9  11       68.44       49.73     63.57 o 
   2   9  11      588.16      474.02     97.71 o 
   3   9  11       66.35      158.57     90.39 o 
   4   9  11      116.17      209.11    152.44 o 
   5   9  11      127.83       43.73    108.77 o 
   6   9  11       65.12      222.23    127.78 o 
   7   9  11        0.07      -83.28    107.54 o 
   8   9  11      138.35      -17.00    136.57 o 
   9   9  11      432.85      763.44    191.57 o 
  10   9  11        0.05       -5.67    149.03 o 
  -4  10  11       46.09       89.80    110.50 o 
  -3  10  11      157.73      289.58    227.81 o 
  -2  10  11      156.99      151.32    130.71 o 
  -1  10  11      430.91      373.50    111.81 o 
   0  10  11        0.62       -8.08    150.16 o 
   1  10  11      151.19      -11.33    188.14 o 
   2  10  11        0.63       78.76    180.76 o 
   3  10  11        0.58     -110.33    110.33 o 
   4  10  11        3.41        0.95     79.20 o 
   5  10  11        4.98      147.12    119.68 o 
   6  10  11      290.93      285.73    196.09 o 
   7  10  11       86.07       91.88    218.17 o 
   8  10  11       46.06     -102.00    102.00 o 
   9  10  11        8.36      175.66    135.43 o 
  -3  11  11        7.52      -32.01    136.66 o 
  -2  11  11      110.54      138.91    126.17 o 
  -1  11  11      177.59      128.45    173.41 o 
   0  11  11       21.85      -47.35    101.02 o 
   1  11  11       58.80       94.60    129.48 o 
   2  11  11       42.78      170.21    130.75 o 
   3  11  11        0.94      125.31    280.78 o 
   4  11  11       25.21       62.70    105.51 o 
   5  11  11        0.29      -90.54    134.90 o 
   6  11  11      258.97      316.59    139.27 o 
   7  11  11      142.19      187.57    193.81 o 
   8  11  11      308.12      284.50    152.45 o 
  -2  12  11        0.79     -116.75    116.75 o 
  -1  12  11       57.38      171.13    130.67 o 
   0  12  11       58.21      -48.31     94.99 o 
   1  12  11        9.21     -126.92    136.66 o 
   2  12  11      115.34      107.53    169.72 o 
   3  12  11      251.89      257.87    301.21 o 
   4  12  11        0.48     -107.98    107.98 o 
   5  12  11       32.93      249.92    167.17 o 
   6  12  11        1.96       60.38    112.24 o 
   7  12  11       37.95        0.00     56.67 o 
   0  13  11        7.56      -15.45    127.50 o 
   1  13  11       44.75       78.52    153.02 o 
   2  13  11       31.24      204.57    163.77 o 
   3  13  11      117.31      272.01    198.34 o 
   4  13  11       92.43       62.33    153.57 o 
   5  13  11       19.08       28.33    233.46 o 
   1  -8  12      141.73       62.34    124.67 o 
   2  -8  12        0.22       17.00    125.23 o 
   3  -8  12       16.81       63.86    105.62 o 
   4  -8  12       44.87      -22.31    130.92 o 
   5  -8  12        1.33      -70.79    201.73 o 
   6  -8  12       42.00      181.33    205.13 o 
  -1  -7  12       70.94        0.00     56.67 o 
   0  -7  12        4.66       56.27    144.21 o 
   1  -7  12       37.93       74.37    129.77 o 
   2  -7  12        9.89     -132.55    139.68 o 
   3  -7  12      151.43      274.18    124.77 o 
   4  -7  12       43.27      -49.94    204.00 o 
   5  -7  12        2.04      159.68    170.28 o 
   6  -7  12        0.96       34.72    188.98 o 
   7  -7  12      238.27      348.62    149.51 o 
   8  -7  12        1.17       -1.52     53.21 o 
  -2  -6  12      162.02       78.52    152.43 o 
  -1  -6  12       42.55       69.11    110.51 o 
   0  -6  12        0.66      149.15    108.18 o 
   1  -6  12       38.18       51.69     80.29 o 
   2  -6  12        2.02      -59.88     90.01 o 
   3  -6  12      366.95      264.30    147.90 o 
   4  -6  12        0.07      -37.91     90.99 o 
   5  -6  12        1.43       -8.35     84.46 o 
   6  -6  12      154.91      322.76    135.81 o 
   7  -6  12       31.34      -35.89    129.77 o 
   8  -6  12       23.62       10.38    195.21 o 
   9  -6  12      195.29      214.40    287.04 o 
  -3  -5  12      147.86      152.73    421.34 o 
  -2  -5  12      176.44       36.68     79.05 o 
  -1  -5  12       19.85       37.50     85.00 o 
   0  -5  12       21.54      131.99    100.02 o 
   1  -5  12      123.07      130.15     98.84 o 
   2  -5  12       25.16      -24.97    138.83 o 
   3  -5  12      194.65      139.36    173.13 o 
   4  -5  12      402.99      546.05    170.31 o 
   5  -5  12       20.13      111.55    228.93 o 
   6  -5  12       13.91       30.11     51.51 o 
   7  -5  12      576.53     1088.02    229.56 o 
   8  -5  12      111.09     -136.00    147.34 o 
   9  -5  12      375.48      468.17    210.27 o 
  10  -5  12        0.65     -134.86    134.86 o 
  -4  -4  12        0.72     -169.43    237.43 o 
  -3  -4  12       20.17      -74.03    141.11 o 
  -2  -4  12        7.26      -92.70     92.70 o 
  -1  -4  12       47.58       64.34    110.50 o 
   0  -4  12       39.33      -15.72     72.34 o 
   1  -4  12      128.31       31.72    223.84 o 
   2  -4  12      103.07       72.61     93.45 o 
   3  -4  12       69.74       88.40     81.10 o 
   4  -4  12      227.66      103.61     99.05 o 
   5  -4  12       28.15      101.86     92.98 o 
   6  -4  12        6.95      -76.94     76.94 o 
   7  -4  12        1.62      -13.41     94.51 o 
   8  -4  12      114.43      275.59    126.36 o 
   9  -4  12        8.77       16.18     86.17 o 
  10  -4  12       19.13       35.10     87.95 o 
  -4  -3  12      101.91      -11.14     96.17 o 
  -3  -3  12      174.59      291.19    107.61 o 
  -2  -3  12      155.98       78.99    134.24 o 
  -1  -3  12       15.88       -9.98     89.80 o 
   0  -3  12       11.95     -158.38    158.38 o 
   1  -3  12      283.21      156.24     88.29 o 
   2  -3  12       73.05      135.07     87.39 o 
   3  -3  12        3.00      -27.45     84.18 o 
   4  -3  12        2.34       88.62    118.43 o 
   5  -3  12       33.14     -108.14    145.07 o 
   6  -3  12       52.58        9.91     87.25 o 
   7  -3  12      482.14      660.66    117.91 o 
   8  -3  12       42.95      118.15    108.27 o 
   9  -3  12       32.61      -78.39    133.45 o 
  10  -3  12       16.53       64.36    164.05 o 
  -5  -2  12        7.44      206.74    149.88 o 
  -4  -2  12       22.83      -80.70    128.76 o 
  -3  -2  12        0.03      251.36    144.90 o 
  -2  -2  12       92.84      -96.62     96.62 o 
  -1  -2  12       45.69       13.05    173.12 o 
   0  -2  12      217.21      319.44     80.28 o 
   1  -2  12        2.56        5.84     70.55 o 
   2  -2  12      133.17       52.67     84.49 o 
   3  -2  12        1.46      -83.89    110.21 o 
   4  -2  12      119.67      -16.95     53.04 o 
   5  -2  12        0.45       74.82     59.43 o 
   6  -2  12       49.90      -45.92     65.17 o 
   7  -2  12        2.62       22.84     96.80 o 
   8  -2  12        2.45      -25.41     51.16 o 
   9  -2  12       24.18      146.10     85.14 o 
  10  -2  12       22.18     -110.44    228.93 o 
  11  -2  12       30.75     -226.10    226.10 o 
  -5  -1  12       18.29      -25.00     98.88 o 
  -4  -1  12      270.00      222.26     71.30 o 
  -3  -1  12        8.32      139.58     88.21 o 
  -2  -1  12       84.61      125.73     66.43 o 
  -1  -1  12      216.11      197.83     80.24 o 
   0  -1  12       85.99       10.85    101.44 o 
   1  -1  12       29.72       -9.55     55.97 o 
   2  -1  12       73.90       43.01     75.69 o 
   3  -1  12      702.77      561.33     85.50 o 
   4  -1  12      834.99      941.87    122.45 o 
   5  -1  12       42.87        0.00     40.07 o 
   6  -1  12       12.60      -24.42     64.89 o 
   7  -1  12      206.90      271.45     72.69 o 
   8  -1  12      244.20      388.34     97.33 o 
   9  -1  12      224.97      247.31    100.47 o 
  10  -1  12       35.99      -41.76     86.46 o 
  11  -1  12        0.68      187.56    216.46 o 
  12  -1  12       63.61      -17.00    153.57 o 
  -5   0  12       83.00     -107.88    164.05 o 
  -4   0  12      160.02      148.16     78.95 o 
  -3   0  12       50.40      163.72    137.97 o 
  -2   0  12     1042.04     1287.02    138.90 o 
  -1   0  12      147.51       74.43     62.54 o 
   0   0  12       92.17      174.44    136.57 o 
   1   0  12      410.44      351.27     79.23 o 
   2   0  12      159.20      290.34     93.51 o 
   3   0  12      173.59      124.96     64.12 o 
   4   0  12      395.34      528.87    126.68 o 
   5   0  12       20.57      -47.58     47.58 o 
   6   0  12       14.77      -16.68     58.48 o 
   7   0  12      644.24      531.45     80.84 o 
   8   0  12       13.89        3.95     78.42 o 
   9   0  12       89.70      329.94    233.19 o 
  10   0  12       22.77      -25.72     72.65 o 
  11   0  12      109.04      670.39    238.01 o 
  12   0  12        0.24      192.10    175.10 o 
  -6   1  12       71.51       13.60     99.52 o 
  -5   1  12        0.08        1.38    126.93 o 
  -4   1  12       12.88      -63.53    101.72 o 
  -3   1  12        8.51      -38.06    204.28 o 
  -2   1  12      154.73       11.05     75.74 o 
  -1   1  12       62.64       72.42    105.54 o 
   0   1  12      215.92      145.91    258.43 o 
   1   1  12       36.10      -26.52     90.67 o 
   2   1  12     1010.96      881.09    138.34 o 
   3   1  12       23.30      109.22     79.84 o 
   4   1  12       88.21      183.64     79.34 o 
   5   1  12       94.72       89.96     63.90 o 
   6   1  12      352.51      257.89    118.74 o 
   7   1  12        5.17       27.47     52.96 o 
   8   1  12      161.09       72.12     66.99 o 
   9   1  12       20.76      105.51     73.02 o 
  10   1  12      111.55      104.36     76.88 o 
  11   1  12      103.19       68.57    181.90 o 
  12   1  12       45.28      130.90    170.57 o 
  -6   2  12       64.67      -61.68     90.67 o 
  -5   2  12       26.23      -74.88    100.54 o 
  -4   2  12      190.54      166.85     93.36 o 
  -3   2  12      153.32      265.86     87.62 o 
  -2   2  12      378.35      544.24     97.91 o 
  -1   2  12       47.18       62.49     93.22 o 
   0   2  12       21.90       -8.60     62.59 o 
   1   2  12        1.73      -85.91     85.91 o 
   2   2  12      444.00      404.02     97.75 o 
   3   2  12        5.21       79.07     81.24 o 
   4   2  12      549.84      484.45     85.59 o 
   5   2  12      191.14      244.94     61.00 o 
   6   2  12      314.12      212.31     79.51 o 
   7   2  12     1074.56     1227.91    255.14 o 
   8   2  12      284.55      434.69    106.55 o 
   9   2  12       82.32      103.50    130.05 o 
  10   2  12       43.41       33.92     68.00 o 
  11   2  12      110.38      289.58    148.47 o 
  12   2  12       60.29     -209.10    226.10 o 
  -6   3  12       37.36      199.21    105.55 o 
  -5   3  12       96.65       -6.86     92.46 o 
  -4   3  12      169.20      232.37     95.07 o 
  -3   3  12       93.72       65.56    120.19 o 
  -2   3  12        1.36      -40.59     69.59 o 
  -1   3  12       36.59        2.73    100.17 o 
   0   3  12        2.18       21.37     93.91 o 
   1   3  12      467.91      505.34     94.50 o 
   2   3  12       61.93      -15.93    101.43 o 
   3   3  12      165.00      189.79     85.87 o 
   4   3  12      772.04      746.11    106.86 o 
   5   3  12      525.68      653.01     79.64 o 
   6   3  12      535.81      337.25     68.53 o 
   7   3  12      234.08      318.06     93.51 o 
   8   3  12       26.75      112.77     91.23 o 
   9   3  12       41.85      107.67     90.67 o 
  10   3  12       53.40      130.90     79.33 o 
  11   3  12       85.41       33.43    129.20 o 
  12   3  12        1.92       51.00    227.23 o 
  -5   4  12        0.11       25.50    260.09 o 
  -4   4  12      270.94       47.11    121.49 o 
  -3   4  12      172.36      120.70     71.74 o 
  -2   4  12      253.57      249.99     82.51 o 
  -1   4  12       36.62       57.97     81.88 o 
   0   4  12       80.58       47.24     65.98 o 
   1   4  12      563.49      604.46    225.60 o 
   2   4  12       80.78      175.87     77.23 o 
   3   4  12      335.76      404.74    132.91 o 
   4   4  12      472.52      178.27     91.26 o 
   5   4  12        0.00      -18.75     50.41 o 
   6   4  12      198.68      107.48     87.84 o 
   7   4  12      706.14      604.39    101.35 o 
   8   4  12      566.30      635.97    129.24 o 
   9   4  12      135.10      141.67     84.44 o 
  10   4  12       66.67       68.57     97.47 o 
  12   4  12       30.87       -5.67    211.93 o 
  -5   5  12       32.43      202.76    104.21 o 
  -4   5  12      347.49      283.87    130.40 o 
  -3   5  12        2.68       37.98     83.39 o 
  -2   5  12       94.52      219.98    133.17 o 
  -1   5  12       16.50       68.00     71.36 o 
   0   5  12      118.72      -22.27     99.54 o 
   1   5  12       20.03       14.48     70.18 o 
   2   5  12      404.03      621.06     97.75 o 
   3   5  12        3.12      -57.55     57.55 o 
   4   5  12       83.94       36.58     81.24 o 
   5   5  12      663.87      788.96    112.52 o 
   6   5  12        8.35       31.39    118.43 o 
   7   5  12      524.11      505.04     97.52 o 
   8   5  12        0.41      181.33    113.33 o 
   9   5  12       22.98      -44.77     89.53 o 
  10   5  12       84.25       33.43    101.44 o 
  -5   6  12        5.96       -4.80     98.96 o 
  -4   6  12       19.25     -100.19    122.37 o 
  -3   6  12      144.48      -53.73    158.67 o 
  -2   6  12       19.39       57.65    113.95 o 
  -1   6  12       10.22       97.20     70.48 o 
   0   6  12      526.50      579.95    101.16 o 
   1   6  12      454.69      530.74    119.92 o 
   2   6  12      973.44      877.50    133.42 o 
   3   6  12        0.01      -46.51    101.71 o 
   4   6  12       24.34      107.52     69.35 o 
   5   6  12      357.06      303.98    158.98 o 
   6   6  12      418.60      552.57    127.53 o 
   7   6  12       23.03      -42.86     62.05 o 
   8   6  12      249.65      181.35    119.58 o 
   9   6  12       16.10       51.00    112.77 o 
  10   6  12        4.89      -22.67    107.10 o 
  -5   7  12       10.01      -94.19    129.99 o 
  -4   7  12       69.08      207.80    192.10 o 
  -3   7  12       81.43      162.51     93.70 o 
  -2   7  12       39.53      -18.72     61.95 o 
  -1   7  12        3.23      173.87    147.90 o 
   0   7  12        3.93       10.00    107.86 o 
   1   7  12       33.99      -79.54    104.38 o 
   2   7  12      364.60      325.27     83.79 o 
   3   7  12        0.21      -16.20    184.45 o 
   4   7  12       69.64       50.55     96.05 o 
   5   7  12      209.21       33.02     99.22 o 
   6   7  12      155.62      112.77    158.11 o 
   7   7  12      108.80      232.20    101.71 o 
   8   7  12      121.37       84.44    124.67 o 
   9   7  12       39.25     -113.90    113.90 o 
  10   7  12       22.60       95.77    113.33 o 
  11   7  12       14.80      -68.57    119.56 o 
  -4   8  12      133.59      -14.24    135.64 o 
  -3   8  12        5.08      -32.04    132.88 o 
  -2   8  12       89.47       28.01    124.24 o 
  -1   8  12       44.97      127.88    198.62 o 
   0   8  12      711.99      681.78    116.14 o 
   1   8  12        1.02      172.01    111.84 o 
   2   8  12       38.33      184.22    111.90 o 
   3   8  12       54.08       34.60    101.58 o 
   4   8  12      539.56      657.32     79.79 o 
   5   8  12        0.73     -135.43    135.43 o 
   6   8  12        3.21       91.04    163.48 o 
   7   8  12       80.73      148.95     88.23 o 
   8   8  12        0.02      112.76    129.20 o 
   9   8  12        2.40       78.77    124.10 o 
  10   8  12        2.11       40.23    102.56 o 
  -4   9  12        0.06       20.88    144.05 o 
  -3   9  12        3.14     -136.00    136.00 o 
  -2   9  12       54.87     -136.50    163.77 o 
  -1   9  12        1.69      144.35     87.99 o 
   0   9  12        6.26      133.60    124.02 o 
   1   9  12        1.67      -79.43     79.43 o 
   2   9  12       11.98       90.85    101.72 o 
   3   9  12        5.54        1.66     83.15 o 
   4   9  12       20.05      108.39    112.63 o 
   5   9  12       19.61       75.68     82.44 o 
   6   9  12        4.33        3.62    155.83 o 
   7   9  12       56.94        5.67    114.47 o 
   8   9  12       43.24      187.57    142.23 o 
   9   9  12        3.73      192.10    141.66 o 
  10   9  12        5.26       95.76    157.53 o 
  -3  10  12       86.34      244.98    145.80 o 
  -2  10  12      164.11      242.86    103.15 o 
  -1  10  12       48.95      175.85     80.06 o 
   0  10  12       24.38      181.33    176.23 o 
   1  10  12       78.85      141.67    214.77 o 
   2  10  12      448.30      468.70    126.34 o 
   3  10  12      220.42      419.37    190.98 o 
   4  10  12       27.17       18.58    120.19 o 
   5  10  12      155.05      163.23    173.13 o 
   6  10  12       10.63       69.24    107.66 o 
   7  10  12       23.99        5.67    114.47 o 
   8  10  12        1.56      198.33    182.46 o 
   9  10  12       31.28      187.57    129.77 o 
  -2  11  12        0.22       88.23    135.71 o 
  -1  11  12       30.18       -1.40    132.88 o 
   0  11  12       25.45        6.54    121.82 o 
   1  11  12        1.12       72.04    136.83 o 
   2  11  12       56.90      331.06    198.05 o 
   3  11  12       43.63       90.91    138.49 o 
   4  11  12       11.60       18.99    118.31 o 
   5  11  12      192.27      186.51    243.40 o 
   6  11  12        2.40      -95.07     95.07 o 
   7  11  12        4.73     -125.23    125.23 o 
   8  11  12      194.46      152.44    130.34 o 
   0  12  12       11.84      110.32    153.56 o 
   1  12  12       84.04     -242.54    242.54 o 
   2  12  12       26.49      226.66    231.20 o 
   3  12  12        1.08     -140.62    140.62 o 
   4  12  12        1.72      207.42    163.70 o 
   5  12  12        1.13      -33.43    111.17 o 
   6  12  12      105.55      617.12    231.77 o 
   2  -7  13       38.73       78.77    180.77 o 
   3  -7  13      450.98      520.27    120.50 o 
   4  -7  13        2.67      -90.16    113.35 o 
   5  -7  13        6.45      194.74    144.78 o 
   6  -7  13      364.20      460.20    239.17 o 
   0  -6  13      219.36      102.01    176.25 o 
   1  -6  13       93.36      123.68    100.79 o 
   2  -6  13      112.74      118.92    130.05 o 
   3  -6  13       65.09       51.81    359.27 o 
   4  -6  13       24.57      -11.02     92.44 o 
   5  -6  13       30.50     -134.20    134.20 o 
   6  -6  13        4.55       51.00    136.27 o 
   7  -6  13       39.70      138.83    136.64 o 
  -1  -5  13      108.57      195.04    151.50 o 
   0  -5  13      206.91      100.79     82.43 o 
   1  -5  13        0.35      156.16    144.50 o 
   2  -5  13       57.87      -91.27    132.60 o 
   3  -5  13       12.36       38.60    119.28 o 
   4  -5  13       18.33      -18.82    103.82 o 
   5  -5  13        0.36     -104.15    104.15 o 
   6  -5  13       96.34       45.93    131.67 o 
   7  -5  13        1.16       21.55     54.06 o 
   8  -5  13        1.89      -44.77    163.20 o 
   9  -5  13      161.89      119.01    147.91 o 
  -2  -4  13       24.01      -84.30    147.05 o 
  -1  -4  13        0.37      -42.45    139.63 o 
   0  -4  13       13.34       -6.77     47.24 o 
   1  -4  13       65.18      100.36    122.35 o 
   2  -4  13       10.14        4.82     72.68 o 
   3  -4  13      112.56        9.77     50.15 o 
   4  -4  13        0.35       36.03     89.99 o 
   5  -4  13       18.31       59.86    126.65 o 
   6  -4  13       46.85     -100.86    135.72 o 
   7  -4  13       21.63      -99.06     99.06 o 
   8  -4  13       15.69       45.25    164.05 o 
   9  -4  13       29.50      140.43    101.69 o 
  -3  -3  13       78.72      158.92    276.82 o 
  -2  -3  13       57.70        6.90    145.30 o 
  -1  -3  13       74.76       96.31    133.25 o 
   0  -3  13      106.98      149.63     79.46 o 
   1  -3  13      199.80      153.84     91.73 o 
   2  -3  13       56.17      171.12     84.07 o 
   3  -3  13       18.28       21.58    100.48 o 
   4  -3  13       42.63        4.48     77.64 o 
   5  -3  13        9.03      -96.91     96.91 o 
   6  -3  13      307.96      131.18     96.52 o 
   7  -3  13       28.25      -73.96    138.83 o 
   8  -3  13       14.84      -15.54    191.81 o 
   9  -3  13        1.72       -1.73     97.05 o 
  10  -3  13        6.61      -93.31    107.00 o 
  -3  -2  13       53.52       77.82    384.77 o 
  -2  -2  13        1.24     -134.96    134.96 o 
  -1  -2  13        1.49       58.61     85.00 o 
   0  -2  13        1.78       76.30    257.54 o 
   1  -2  13       57.41      -37.60     71.86 o 
   2  -2  13       11.15       49.75     93.40 o 
   3  -2  13       14.42      163.87     80.96 o 
   4  -2  13       64.77       84.75     71.62 o 
   5  -2  13        1.00       74.66    105.11 o 
   6  -2  13      350.14      259.75     88.37 o 
   7  -2  13        0.46      -13.76    109.21 o 
   8  -2  13       35.56      124.65    130.05 o 
   9  -2  13        0.69      -87.04     87.04 o 
  10  -2  13      344.98      210.34    111.84 o 
  11  -2  13      202.03      351.36    236.88 o 
  -4  -1  13       23.97      -67.64     96.76 o 
  -3  -1  13        1.34      -95.96    141.59 o 
  -2  -1  13       16.61      -11.43     95.56 o 
  -1  -1  13       53.65       49.05    107.67 o 
   0  -1  13      275.19      458.12    100.83 o 
   1  -1  13      249.08      147.22     83.48 o 
   2  -1  13       51.32      164.77     90.48 o 
   3  -1  13      175.24       68.25     90.11 o 
   4  -1  13       32.78      129.42    102.57 o 
   5  -1  13       54.98      104.31     85.00 o 
   6  -1  13       38.83      277.52     80.96 o 
   7  -1  13       24.55     -104.20    104.20 o 
   8  -1  13       21.55      168.64    105.94 o 
   9  -1  13       20.28       90.30     94.12 o 
  10  -1  13      548.43      673.95    122.12 o 
  11  -1  13       25.63      -11.33    233.46 o 
  -4   0  13       52.59       34.76    135.16 o 
  -3   0  13       71.64       44.87     89.18 o 
  -2   0  13       97.70       88.56     86.19 o 
  -1   0  13        2.83      -52.56    115.88 o 
   0   0  13      313.84      421.44    102.95 o 
   1   0  13       86.90      126.50     89.97 o 
   2   0  13      225.90      179.96    122.13 o 
   3   0  13       10.54      -38.15     47.88 o 
   4   0  13      171.71       73.70     85.60 o 
   5   0  13      212.56      292.52    111.08 o 
   6   0  13      722.75      752.74     90.81 o 
   7   0  13       29.65      175.13    175.67 o 
   8   0  13       22.28      -45.02     98.32 o 
   9   0  13       25.83       60.57    141.67 o 
  10   0  13      605.42      649.72    122.70 o 
  11   0  13        3.39       62.33    243.66 o 
  -5   1  13       20.34      252.83    135.29 o 
  -4   1  13      183.86      197.34    108.48 o 
  -3   1  13        3.80      -40.27    167.73 o 
  -2   1  13      124.07       35.45     98.89 o 
  -1   1  13      303.78      366.52     85.98 o 
   0   1  13      593.86      698.00    148.69 o 
   1   1  13       31.17       74.19    109.19 o 
   2   1  13        3.92       37.41    106.50 o 
   3   1  13        0.02       64.68    102.12 o 
   4   1  13      187.96       46.82     79.62 o 
   5   1  13        2.76        7.75     86.10 o 
   6   1  13       16.21        7.71     66.85 o 
   7   1  13       60.54       54.49     94.20 o 
   8   1  13       10.02       69.45    103.14 o 
   9   1  13      131.09      182.95     99.14 o 
  10   1  13       16.90      -34.68     77.80 o 
  11   1  13       81.54      102.00    141.10 o 
  -5   2  13      196.02       47.32     78.36 o 
  -4   2  13        0.30      -55.52    139.11 o 
  -3   2  13       52.04       55.26    116.17 o 
  -2   2  13      248.44      342.87    133.04 o 
  -1   2  13       54.68      118.94    116.20 o 
   0   2  13      808.94      511.32    145.12 o 
   1   2  13       12.17        8.07    260.38 o 
   2   2  13      340.58      292.00    147.64 o 
   3   2  13        0.03       76.31     96.36 o 
   4   2  13        0.53      -85.68     85.68 o 
   5   2  13       15.74      -65.44     65.44 o 
   6   2  13      351.38      329.80     88.47 o 
   7   2  13      133.95      119.07     99.17 o 
   8   2  13       69.02     -106.53    106.53 o 
   9   2  13      193.09      257.60    175.96 o 
  10   2  13       74.54      -29.89     84.23 o 
  11   2  13      195.04      158.11    141.68 o 
  -5   3  13      242.82      183.60     93.51 o 
  -4   3  13       21.64      231.04    237.71 o 
  -3   3  13       93.33       40.23     92.58 o 
  -2   3  13        2.63       53.25    217.31 o 
  -1   3  13      122.63      163.97    120.01 o 
   0   3  13      169.00      184.16    142.24 o 
   1   3  13      356.37      337.03    178.25 o 
   2   3  13      115.99      172.77    104.00 o 
   3   3  13       65.61      181.34    104.58 o 
   4   3  13      704.30      939.19    120.24 o 
   5   3  13       73.61       77.52     81.40 o 
   6   3  13      949.87      944.55    172.92 o 
   7   3  13      117.58      216.20    147.91 o 
   8   3  13       13.09     -107.10    107.10 o 
   9   3  13      192.66      527.04    124.68 o 
  10   3  13      146.72       66.34    164.06 o 
  11   3  13       12.77        0.00     56.67 o 
  -5   4  13       77.00       17.00    130.90 o 
  -4   4  13        2.61      211.54    136.06 o 
  -3   4  13        0.08       67.95    100.89 o 
  -2   4  13      116.24       71.30     89.88 o 
  -1   4  13      466.77      324.13     94.12 o 
   0   4  13      101.22      172.10     82.47 o 
   1   4  13      200.47      207.38    109.60 o 
   2   4  13      289.97      237.56    204.59 o 
   3   4  13      176.57      149.89     76.14 o 
   4   4  13      328.26      176.62     87.56 o 
   5   4  13       52.73       -0.49     86.66 o 
   6   4  13       81.79       49.16     82.97 o 
   7   4  13        9.99      -82.75     82.75 o 
   8   4  13      212.13     -107.68    107.68 o 
   9   4  13      243.76       17.00     96.91 o 
  10   4  13      130.92      204.57     90.67 o 
  -4   5  13       13.08       18.99    138.85 o 
  -3   5  13        7.12      -58.57    187.00 o 
  -2   5  13      114.52       91.89    175.11 o 
  -1   5  13        2.20      -77.56    127.78 o 
   0   5  13       20.68      100.44    115.51 o 
   1   5  13        0.04       12.60     93.21 o 
   2   5  13       24.42       45.81    106.50 o 
   3   5  13       53.08       93.77    135.72 o 
   4   5  13      159.77      274.98    106.32 o 
   5   5  13      234.18      285.62    102.29 o 
   6   5  13      566.53      743.66     96.81 o 
   7   5  13       81.76      -40.23    114.47 o 
   8   5  13       24.33       95.77    113.33 o 
   9   5  13        7.86       28.33    107.66 o 
  10   5  13       13.54       22.67     95.77 o 
  -4   6  13        0.00       -2.32    138.70 o 
  -3   6  13        5.54      -96.33    140.24 o 
  -2   6  13        0.28        0.84    123.12 o 
  -1   6  13      205.96      355.04    128.84 o 
   0   6  13       37.94      -17.17     51.97 o 
   1   6  13       80.06      205.67    164.62 o 
   2   6  13        0.92      -53.76     78.06 o 
   3   6  13        4.86       31.05     71.92 o 
   4   6  13      233.39       53.80    122.13 o 
   5   6  13      125.98       45.93     98.97 o 
   6   6  13      355.60      323.64    252.49 o 
   7   6  13        0.57     -119.56    119.56 o 
   8   6  13       19.12       56.67    124.67 o 
   9   6  13       37.82      -73.67    107.10 o 
  -4   7  13        1.81       15.94     51.59 o 
  -3   7  13        4.69     -158.66    158.66 o 
  -2   7  13        0.97      121.34    131.10 o 
  -1   7  13       56.17       81.35    108.68 o 
   0   7  13       10.90       97.10    104.48 o 
   1   7  13       87.51      129.85    118.68 o 
   2   7  13       16.01       27.41    110.37 o 
   3   7  13        8.41     -106.98    106.98 o 
   4   7  13        8.01       19.15    102.39 o 
   5   7  13       39.76      121.46    111.98 o 
   6   7  13        1.53       10.90     48.05 o 
   7   7  13       19.22      -91.23     91.23 o 
   8   7  13      116.59      198.34    129.20 o 
   9   7  13       65.72       73.67    135.43 o 
  10   7  13       61.27      169.43     90.10 o 
  -3   8  13        1.46     -122.11    122.11 o 
  -2   8  13        7.37      159.28    167.16 o 
  -1   8  13       11.02       17.57    129.76 o 
   0   8  13       24.30       18.93    121.95 o 
   1   8  13       63.81       56.59    104.55 o 
   2   8  13       50.82      -73.78     80.54 o 
   3   8  13        0.25       90.92     85.43 o 
   4   8  13      432.24      652.61    107.00 o 
   5   8  13      183.19      238.52    120.10 o 
   6   8  13       16.01      245.87    123.00 o 
   7   8  13      297.64      259.56    153.02 o 
   8   8  13      167.04      -40.24    141.67 o 
   9   8  13       69.69        5.67    137.70 o 
  10   8  13       79.55      231.20    141.67 o 
  -3   9  13        0.20     -107.66    129.76 o 
  -2   9  13       39.74       48.71    102.39 o 
  -1   9  13      205.56      236.32    200.61 o 
   0   9  13      136.73      -92.80    129.82 o 
   1   9  13      201.82      417.36    138.93 o 
   2   9  13       24.48      129.13     89.90 o 
   3   9  13       15.00       32.51     79.33 o 
   4   9  13      101.21       10.64    209.11 o 
   5   9  13        1.41      -32.07    105.50 o 
   6   9  13       74.51      104.91    130.90 o 
   7   9  13      472.24      476.66    174.00 o 
   8   9  13      132.93      284.48    129.21 o 
   9   9  13       19.14     -147.90    147.90 o 
  -2  10  13        0.73       11.33    188.13 o 
  -1  10  13       48.89       98.76    153.51 o 
   0  10  13       26.12      130.71     86.81 o 
   1  10  13       21.72        4.78    145.35 o 
   2  10  13        6.68      204.56    239.13 o 
   3  10  13        1.33     -216.46    216.46 o 
   4  10  13       20.74      139.47    142.19 o 
   5  10  13       12.68      115.31    103.01 o 
   6  10  13       19.25      -91.86    206.83 o 
   7  10  13      303.43      555.40    198.92 o 
   8  10  13       17.02      329.23    188.70 o 
   0  11  13       63.92      -44.77    146.20 o 
   2  11  13        0.00      -95.76    237.43 o 
   3  11  13       12.81      222.47    238.85 o 
   4  11  13        0.14       70.19    285.59 o 
   5  11  13       68.44       67.02    130.33 o 
   6  11  13        0.53      271.99    208.53 o 
   7  11  13      200.78      124.11    186.45 o 
   2  -5  14       55.13       72.16    149.88 o 
   3  -5  14        0.02      234.48    132.60 o 
   4  -5  14        2.98       56.69     93.79 o 
   5  -5  14      162.24      111.73    144.37 o 
   6  -5  14       17.02        9.84    141.38 o 
   7  -5  14        7.23      198.33    192.66 o 
   0  -4  14       25.24      -49.99    243.66 o 
   1  -4  14       20.47       98.13    109.09 o 
   2  -4  14       13.50      116.14    187.00 o 
   3  -4  14      137.92      210.41    101.86 o 
   4  -4  14       74.53       48.37    107.59 o 
   5  -4  14      277.11      506.31    148.48 o 
   6  -4  14        0.35      -10.54    189.83 o 
   7  -4  14        0.86       29.47     99.76 o 
   8  -4  14        0.27      146.76    158.66 o 
  -1  -3  14      189.70       54.27    152.57 o 
   0  -3  14       14.43       22.23     90.72 o 
   1  -3  14       91.31       13.05     80.30 o 
   2  -3  14       96.37      124.10     88.50 o 
   3  -3  14       27.49      197.52     97.52 o 
   4  -3  14        0.96      110.48     89.61 o 
   5  -3  14        8.26      -85.16    155.83 o 
   6  -3  14        3.56       11.21    141.10 o 
   7  -3  14       34.44       69.08    108.14 o 
   8  -3  14      100.41       -4.66    221.01 o 
   9  -3  14       64.80      229.41    149.88 o 
  -2  -2  14       18.04      -22.46    181.05 o 
  -1  -2  14        8.94       96.31    252.45 o 
   0  -2  14       11.61       36.53    100.98 o 
   1  -2  14      116.90      365.33    117.02 o 
   2  -2  14        0.03       28.43     96.05 o 
   3  -2  14       47.68       60.36    100.65 o 
   4  -2  14      110.68      223.83    104.20 o 
   5  -2  14      131.23       70.54    102.29 o 
   6  -2  14        7.15       16.00    121.42 o 
   7  -2  14       26.20      129.99    105.95 o 
   8  -2  14       44.80       50.88    122.57 o 
   9  -2  14       36.40       62.44    112.56 o 
  10  -2  14        0.02       40.23    141.66 o 
  -2  -1  14       31.88       46.97     96.05 o 
  -1  -1  14        3.12     -136.68    136.68 o 
   0  -1  14        0.04      192.94    121.83 o 
   1  -1  14      217.38      148.71    147.63 o 
   2  -1  14      170.39      178.29    186.73 o 
   3  -1  14      320.57      442.83     98.57 o 
   4  -1  14      350.27      642.77    126.10 o 
   5  -1  14        1.92      -59.99     62.34 o 
   6  -1  14       11.12       33.05    158.10 o 
   7  -1  14       58.57       82.09     98.08 o 
   8  -1  14      245.29      234.38    118.94 o 
   9  -1  14       24.16       64.27     91.08 o 
  10  -1  14       99.71       44.74    118.94 o 
  -3   0  14       73.19       82.60     99.17 o 
  -2   0  14        0.45      332.10    156.39 o 
  -1   0  14       57.10       31.85     95.94 o 
   0   0  14        1.60        5.63    110.21 o 
   1   0  14      155.90       56.75     80.18 o 
   2   0  14        0.66      132.02    138.55 o 
   3   0  14       79.36      238.43    101.98 o 
   4   0  14       27.17      -78.37     93.40 o 
   5   0  14      273.09      396.20    105.98 o 
   6   0  14       10.43       49.32     77.05 o 
   7   0  14        0.84      -36.17     59.50 o 
   8   0  14      218.77      214.17    105.75 o 
   9   0  14       76.69      -11.12    130.90 o 
  10   0  14       91.08      211.58    116.57 o 
  -3   1  14        6.70     -145.48    145.48 o 
  -2   1  14       23.66      141.89    146.06 o 
  -1   1  14       14.80       32.46     81.29 o 
   0   1  14        9.70       -9.60    104.26 o 
   1   1  14      470.33      615.23     89.53 o 
   2   1  14       97.88       28.85     84.15 o 
   3   1  14      733.43      852.98    112.52 o 
   4   1  14       88.75       65.01    118.44 o 
   5   1  14      443.51      591.54    106.16 o 
   6   1  14        2.22      -18.06     81.05 o 
   7   1  14       18.77      -29.48    111.84 o 
   8   1  14        0.03       19.76    147.33 o 
   9   1  14      300.01      419.11    122.13 o 
  10   1  14       52.68      178.35     96.56 o 
  -3   2  14      166.99      197.24    144.55 o 
  -2   2  14       64.74      168.47    141.06 o 
  -1   2  14       90.00      -11.32    132.89 o 
   0   2  14       78.32      -28.05     87.65 o 
   1   2  14       52.23      359.80    126.19 o 
   2   2  14      105.86       25.50    116.20 o 
   3   2  14       58.45       59.96     80.74 o 
   4   2  14        0.60      -41.82     87.54 o 
   5   2  14        6.67      -20.93     82.17 o 
   6   2  14        3.11      -89.39     89.39 o 
   7   2  14        4.59       62.33    130.90 o 
   8   2  14       22.15     -143.42    158.10 o 
   9   2  14      197.55      192.62     95.43 o 
  10   2  14       30.54       68.08     81.39 o 
  -3   3  14       73.86      133.72    143.87 o 
  -2   3  14        2.71     -123.44    150.28 o 
  -1   3  14        1.38      -26.49     93.42 o 
   0   3  14      119.10      202.63    100.98 o 
   1   3  14      177.83      209.28    126.39 o 
   2   3  14       27.12      -29.18    120.53 o 
   3   3  14      289.26      523.07    132.87 o 
   4   3  14       16.05      -95.33    105.77 o 
   5   3  14      333.37      115.68    192.98 o 
   6   3  14       75.27      158.57     75.53 o 
   7   3  14       45.61       28.33    125.80 o 
   8   3  14      154.90      385.92    153.57 o 
   9   3  14        6.60      187.56    119.56 o 
  10   3  14       31.87      -16.87     90.06 o 
  -3   4  14        4.31       20.34    136.10 o 
  -2   4  14      118.23      -10.83    138.25 o 
  -1   4  14      220.49      324.59    229.80 o 
   0   4  14        0.07       19.28    120.05 o 
   1   4  14      132.18      128.46    125.97 o 
   2   4  14      124.12       36.88     84.35 o 
   3   4  14      987.31     1196.92    213.45 o 
   4   4  14      196.10      152.39     94.92 o 
   5   4  14        1.64      -40.93     71.79 o 
   6   4  14      301.84       93.04    101.92 o 
   7   4  14       42.62      294.67    137.13 o 
   8   4  14       42.44      -51.00     90.67 o 
   9   4  14      294.91      583.73    149.05 o 
  10   4  14        4.89      -73.67     78.77 o 
  -3   5  14      205.57      137.56    173.13 o 
  -2   5  14      161.62       76.29    177.66 o 
  -1   5  14       22.06     -100.70    122.62 o 
   0   5  14      121.54      160.51    162.07 o 
   1   5  14       71.49      144.59     88.55 o 
   2   5  14       14.69       58.39    115.95 o 
   3   5  14       17.11       30.99    147.33 o 
   4   5  14        1.15      -52.35    120.26 o 
   5   5  14       64.53      206.94    207.40 o 
   6   5  14        1.83       95.42    102.49 o 
   7   5  14      136.70       33.43    140.54 o 
   8   5  14      112.68       40.23    136.00 o 
   9   5  14       36.34      249.90    130.90 o 
  10   5  14        3.53      -78.77     96.33 o 
  -3   6  14       42.11       17.23    126.98 o 
  -2   6  14       12.90      235.45    218.45 o 
  -1   6  14       25.30      193.10    138.80 o 
   0   6  14        0.10      -67.87    128.42 o 
   1   6  14       84.99       78.46    110.79 o 
   2   6  14       78.99      138.86    120.21 o 
   3   6  14      469.84      463.77    137.99 o 
   4   6  14        3.11     -109.34    118.82 o 
   5   6  14       18.69       56.78     80.74 o 
   6   6  14       19.03        2.88    106.08 o 
   7   6  14      110.47      460.15    158.10 o 
   8   6  14      163.24       84.44     90.10 o 
   9   6  14      121.44      289.58    141.10 o 
  10   6  14       32.01       78.77    107.10 o 
  -2   7  14        1.08       83.38    139.11 o 
  -1   7  14        0.73      144.13    135.53 o 
   0   7  14        0.10       82.90     93.42 o 
   1   7  14        5.68       63.94    120.41 o 
   2   7  14       35.42       75.45     90.28 o 
   3   7  14      145.88      158.84    167.46 o 
   4   7  14       16.71        5.03     81.55 o 
   5   7  14        2.29       37.36     76.22 o 
   6   7  14        3.29      -71.62     71.62 o 
   7   7  14       96.65       -5.67     97.47 o 
   9   7  14       73.34      102.00    130.33 o 
  -2   8  14       25.26      136.00    209.10 o 
  -1   8  14       12.19      -96.43    118.68 o 
   0   8  14        1.37      152.11    106.07 o 
   1   8  14       12.25       -5.55    132.55 o 
   2   8  14       59.44      -86.19    129.44 o 
   3   8  14        9.66       88.60    135.71 o 
   4   8  14      128.03       25.84    125.22 o 
   5   8  14      260.51      130.78    129.82 o 
   6   8  14        0.28      -68.57    199.46 o 
   7   8  14       80.97       95.77    119.57 o 
   8   8  14       47.01       78.77    152.43 o 
   9   8  14       16.32       78.77    101.43 o 
  -1   9  14       50.33       48.68    105.51 o 
   0   9  14       65.84      158.75    198.33 o 
   1   9  14        7.90      -41.44     97.14 o 
   2   9  14       12.15      -50.94    128.22 o 
   3   9  14       16.55      -38.97    129.81 o 
   4   9  14        0.01       38.86    164.33 o 
   5   9  14       36.20      229.26    169.43 o 
   6   9  14       28.48      219.86    198.90 o 
   7   9  14        0.97      242.53    176.23 o 
   8   9  14      337.98      318.51    169.46 o 
   1  10  14      174.25      -17.74    257.85 o 
   2  10  14       56.88      -17.00    244.80 o 
   3  10  14      355.86      239.43    162.26 o 
   4  10  14       13.52      204.56    210.80 o 
   5  10  14        1.78     -101.65    101.65 o 
   7  10  14      113.79      -22.67    169.44 o 
   5  11  14        0.16       40.23    130.33 o 
   2  -3  15       75.16      182.63    111.11 o 
   3  -3  15       37.06       88.41     88.06 o 
   4  -3  15        2.69      -17.04    189.55 o 
   5  -3  15       74.48       38.98    125.19 o 
   6  -3  15        6.98     -106.64    106.64 o 
   7  -3  15       39.22       83.43    124.67 o 
   0  -2  15       18.04     -120.23    120.23 o 
   1  -2  15        9.59      -36.08    108.27 o 
   2  -2  15       12.08      -21.62    112.90 o 
   3  -2  15       28.16       -8.49    153.28 o 
   4  -2  15       81.60       55.47    107.95 o 
   5  -2  15      187.71      461.26    128.52 o 
   6  -2  15        0.81       79.43    125.18 o 
   7  -2  15       27.01      168.13    136.12 o 
   8  -2  15       39.67        8.21    160.93 o 
   0  -1  15       47.18       97.71    136.57 o 
   1  -1  15       25.33       -1.75    155.55 o 
   2  -1  15       87.05      138.15     96.05 o 
   3  -1  15       80.81       54.25     93.75 o 
   4  -1  15      321.59       50.72    101.73 o 
   5  -1  15       93.01      106.69    106.34 o 
   6  -1  15       16.97      386.79    427.54 o 
   7  -1  15        8.14       -2.05    102.32 o 
   8  -1  15        6.29     -116.85    122.39 o 
   9  -1  15       55.13       28.33    130.90 o 
  -1   0  15       33.05      -40.85    124.11 o 
   0   0  15      117.10      183.09     91.88 o 
   1   0  15      349.81      322.50     93.80 o 
   2   0  15       66.81       75.98     94.12 o 
   3   0  15       60.83      126.80    113.92 o 
   4   0  15        1.80       28.43    169.43 o 
   5   0  15       14.63       14.91    101.77 o 
   6   0  15       69.89      210.82    136.17 o 
   7   0  15      540.88      338.09    218.50 o 
   8   0  15       29.59     -124.51    124.51 o 
   9   0  15       45.77     -113.62    126.79 o 
  -2   1  15       58.69      146.77    175.10 o 
  -1   1  15        0.74       34.68    120.39 o 
   0   1  15      118.08       83.28     86.69 o 
   1   1  15      100.51      189.70    106.65 o 
   2   1  15      680.61      827.99    267.83 o 
   3   1  15        7.99      149.58    110.50 o 
   4   1  15        4.41      -77.59     77.59 o 
   5   1  15      158.13      164.82     74.61 o 
   6   1  15        0.41      -44.15    126.81 o 
   7   1  15       30.08      139.53    109.54 o 
   8   1  15       52.83      -15.82    112.18 o 
   9   1  15       12.66     -139.11    139.11 o 
  -2   2  15       51.80     -130.90    227.23 o 
  -1   2  15      114.53       85.18    226.67 o 
   0   2  15       28.17     -149.43    184.17 o 
   1   2  15       20.27      174.73    147.61 o 
   2   2  15      388.19      424.58    107.80 o 
   3   2  15        0.67       94.19    127.63 o 
   4   2  15        0.18      148.90    126.28 o 
   5   2  15        0.05        5.67    111.79 o 
   6   2  15       83.12      242.54    168.87 o 
   7   2  15       13.80       58.93    109.92 o 
   8   2  15       39.62       93.48    130.62 o 
   9   2  15        0.31       95.34    120.65 o 
  -2   3  15       49.91      212.56    155.21 o 
  -1   3  15       10.82       31.11    142.09 o 
   0   3  15      165.04       75.97    181.06 o 
   1   3  15       75.28      251.70    137.80 o 
   2   3  15        0.21      -88.15     88.15 o 
   3   3  15        0.39      -40.96    130.05 o 
   4   3  15       29.23       13.83    117.68 o 
   5   3  15      139.74      237.31    203.73 o 
   6   3  15       50.71      146.77    118.43 o 
   7   3  15        8.94     -142.23    142.23 o 
   8   3  15        2.70      -90.10    147.33 o 
   9   3  15       17.98      204.59    224.40 o 
  -2   4  15       74.63       82.97    169.15 o 
  -1   4  15        3.84      -74.30    145.13 o 
   0   4  15      114.99      200.96    146.41 o 
   1   4  15      132.47      114.86    112.51 o 
   2   4  15      108.52      117.56    133.79 o 
   3   4  15        8.42      175.66     97.89 o 
   4   4  15       11.92      -29.95    125.96 o 
   5   4  15      319.79      351.66     97.74 o 
   6   4  15       71.41     -163.77    163.77 o 
   7   4  15       29.68      -68.57    108.23 o 
   8   4  15       62.29      130.90    136.00 o 
   9   4  15        0.84      -84.43    129.76 o 
  -2   5  15      361.77      226.70    192.69 o 
  -1   5  15        0.48      137.03    206.83 o 
   0   5  15        3.22      147.73    150.59 o 
   1   5  15       86.64      209.90    102.50 o 
   2   5  15        4.39       27.81    138.21 o 
   3   5  15        0.83      -68.90     92.35 o 
   4   5  15        2.34       67.03     87.93 o 
   5   5  15      127.73      323.17    134.42 o 
   6   5  15       26.06       62.33    164.33 o 
   7   5  15      260.75      362.70    163.22 o 
   8   5  15        2.52      -51.00    147.33 o 
  -1   6  15        0.22      233.59    162.05 o 
   0   6  15       81.50       85.36    169.15 o 
   1   6  15       49.94        5.67     97.12 o 
   2   6  15       33.22      260.67    232.33 o 
   3   6  15        7.31     -147.33    147.33 o 
   4   6  15       18.03      -26.57    126.02 o 
   5   6  15      139.58     -118.71    120.89 o 
   6   6  15        2.14       73.67    107.10 o 
   7   6  15       14.41       84.43    151.86 o 
   8   6  15        0.01       -5.67    108.80 o 
   9   6  15        0.30      -90.10    129.76 o 
  -1   7  15        3.63     -147.71    149.20 o 
   0   7  15        0.17       50.31    121.64 o 
   1   7  15        9.00      152.86    112.79 o 
   2   7  15        2.27       28.86    146.76 o 
   3   7  15       13.53       93.30    140.24 o 
   4   7  15       15.78      332.23    158.95 o 
   5   7  15        0.02       24.19     52.58 o 
   6   7  15       79.43      453.91    183.04 o 
   7   7  15       75.72      284.47    137.14 o 
   8   7  15      111.24      219.87    113.90 o 
   1   8  15       13.05      -40.64    141.59 o 
   2   8  15       34.81       -0.51     91.72 o 
   3   8  15        2.17      107.58    209.66 o 
   4   8  15        1.91      -91.08    348.78 o 
   5   8  15       21.36     -130.33    130.33 o 
   6   8  15        5.34     -102.00    176.23 o 
   7   8  15       85.13       51.00    119.57 o 
   2   9  15      338.48      425.62    170.59 o 
   3   9  15       23.50      -31.27     80.74 o 
   4   9  15       14.72      101.39    124.38 o 
   5   9  15       41.59      107.66    109.24 o 
   3  -1  16        3.04      168.75    173.11 o 
   4  -1  16       38.16      148.59     82.07 o 
   5  -1  16        3.84        7.95    160.93 o 
   6  -1  16       35.77     -135.70    135.70 o 
   1   0  16       22.65      146.76    147.90 o 
   2   0  16        2.38      134.03     90.83 o 
   3   0  16       16.75       74.75    246.21 o 
   4   0  16       48.63       40.78     93.78 o 
   5   0  16        0.01       29.41     73.38 o 
   6   0  16       53.86      246.34    140.41 o 
   7   0  16        7.92      -83.51    200.31 o 
   1   1  16       35.65      141.53    148.49 o 
   2   1  16        2.52     -112.26    112.26 o 
   3   1  16      104.23     -104.78    104.78 o 
   4   1  16      697.96      668.72    115.86 o 
   5   1  16       81.08       39.21     87.83 o 
   6   1  16       98.77      242.79    408.01 o 
   7   1  16        8.08      163.76    121.59 o 
   8   1  16        0.09       28.33    159.23 o 
   1   2  16        4.19       -7.08    107.38 o 
   2   2  16       78.61       97.48     94.56 o 
   3   2  16       32.95       13.96     99.37 o 
   4   2  16      115.88       68.29     90.03 o 
   5   2  16       18.61     -115.21    115.21 o 
   6   2  16       55.75       92.90    138.60 o 
   7   2  16       11.61      -38.76    114.14 o 
   8   2  16        3.16      -40.23    114.46 o 
   0   3  16      153.72      294.68    175.67 o 
   1   3  16       76.69       13.38    200.60 o 
   2   3  16      290.81        9.30    155.57 o 
   3   3  16        2.30       23.98     98.81 o 
   4   3  16       98.08      313.86    135.13 o 
   5   3  16      110.10      131.69    126.20 o 
   6   3  16      207.09      102.01    118.44 o 
   7   3  16       63.25       62.33    164.33 o 
   8   3  16        0.28      112.76    164.33 o 
   1   4  16      251.00      300.10    161.23 o 
   2   4  16      191.00      238.44    137.80 o 
   3   4  16        0.48       29.31     90.64 o 
   4   4  16      122.45      224.18    102.00 o 
   5   4  16        2.02      -27.39     95.96 o 
   6   4  16       66.73       22.67    163.77 o 
   7   4  16      183.54       40.24    164.91 o 
   1   5  16       54.80      168.04    106.10 o 
   2   5  16        1.28     -125.96    125.96 o 
   3   5  16        3.26     -117.80    117.80 o 
   4   5  16       20.88       79.02    118.72 o 
   5   5  16       71.29      -55.44     92.93 o 
   6   5  16        6.43     -170.56    170.56 o 
   7   5  16       83.87      136.00    135.44 o 
   1   6  16       50.28      -22.67    135.43 o 
   2   6  16       25.01     -124.21    124.21 o 
   3   6  16       40.93     -120.08    137.62 o 
   4   6  16      396.69      320.93    107.24 o 
   5   6  16      187.13      394.74    122.50 o 
   6   6  16        0.94      175.66    193.23 o 
   3   7  16        6.85      102.00    192.66 o 
   4   7  16        1.88       28.33    198.90 o 
   5   7  16        0.08     -119.00    204.00 o 
                                                 
